# Supplementary material for: 2-[(2-Hy­droxy-4-meth­oxy­benzyl­idene)aza­nium­yl]benzoate monohydrate
Source: Acta Crystallogr Sect E Struct Rep Online. 2010 Jun 26;66(Pt 7):o1776. doi: 10.1107/S1600536810023949 (PMC3006953; doi:10.1107/S1600536810023949)
Supplement: Supplementary file 1 [file e-66-o1776-sup1.cif]

##############################################################################
###                                                                        ###
###        Electronic paper (Acta Crystallographica Section E)             ###
###                                                                        ###
##############################################################################
#                                                                            #
# This CIF contains the data in a paper accepted for publication in Acta     #
# Crystallographica Section E. It conforms to the requirements of Notes      #
# for Authors for Section E, and has been peer reviewed under the auspices   #
# of the IUCr Commission on Journals.                                        #
#                                                                            #
# Full details of the Crystallographic Information File format               #
# are given in the paper "The Crystallographic Information File (CIF):       #
# a New Standard Archive File for Crystallography" by S. R. Hall, F. H.      #
# Allen and I. D. Brown [Acta Cryst. (1991), A47, 655-685].                  #
#                                                                            #
# The current version of the core CIF dictionary is obtainable from          #
# ftp://ftp.iucr.org/pub/cif_core.dic. The current version number is 2.4.    #
#                                                                            #
# Software is freely available for graphical display of the structure(s) in  #
# this CIF.  For information consult the CIF home page http://www.iucr.org/  #
# cif/home.html                                                              #
#                                                                            #
# This file may be used for bona fide research purposes within the           #
# scientific community so long as proper attribution is given to the journal # 
# article from which it was obtained.                                        #
#                                                                            #
##############################################################################
                                             
data_global
_audit_creation_method     'form.cif (version 2.0)'
_journal_data_validation_number     ?
_journal_date_recd_electronic     2010-06-18
_journal_date_accepted     2010-06-20
_journal_name_full     'Acta Crystallographica, Section E'
_journal_year     2010
_journal_volume     66
_journal_issue      7
_journal_page_first     o1776
_journal_page_last     o1776
_journal_paper_category     QO
_journal_coeditor_code     HB5506
_publ_contact_author_name     'Zhi-Xi Hang'
_publ_contact_author_address
;
College of Biological and Chemical Engineering
Anhui Polytechnic University
Wuhu 241000
People's Republic of China
;
_publ_contact_author_email     hangzhx@163.com
_publ_contact_author_fax     ?
_publ_contact_author_phone     ?
_publ_section_title
;
2-[(2-Hydroxy-4-methoxybenzylidene)azaniumyl]benzoate monohydrate
;
loop_
    _publ_author_name
    _publ_author_address
    'Zhi-Xi Hang'
;
College of Biological and Chemical Engineering
Anhui Polytechnic University
Wuhu 241000
People's Republic of China
;
    'Bo Dong'
;
College of Chemical Engineering
Nanjing Forestry University
Nanjing 210037
People's Republic of China
;
    'Xing-Wen Wang'
;
Department of Biological and Enviromental Engineering
Hefei University
Hefei 230022
People's Republic of China
;
data_I
_audit_creation_method     SHELXL-97
_chemical_name_systematic
;
2-[(2-Hydroxy-4-methoxybenzylidene)azaniumyl]benzoate monohydrate
;
_chemical_name_common     ?
_chemical_formula_moiety     'C15 H13 N O4, H2 O'
_chemical_formula_sum     'C15 H15 N O5'
_chemical_formula_iupac     'C15 H13 N O4, H2 O'
_chemical_formula_weight     289.28
_chemical_melting_point     ?
_symmetry_cell_setting     triclinic
_symmetry_space_group_name_H-M     'P -1'
_symmetry_space_group_name_Hall     '-P 1'
loop_
    _symmetry_equiv_pos_as_xyz
    'x, y, z'
    '-x, -y, -z'
_cell_length_a     8.7240(5)
_cell_length_b     8.9252(4)
_cell_length_c     10.7967(5)
_cell_angle_alpha     111.312(2)
_cell_angle_beta     93.084(3)
_cell_angle_gamma     117.500(2)
_cell_volume     669.24(6)
_cell_formula_units_Z     2
_cell_measurement_reflns_used     1109
_cell_measurement_theta_min     2.6
_cell_measurement_theta_max     26.2
_cell_measurement_temperature     298(2)
_exptl_crystal_description     block
_exptl_crystal_colour     colorless
_exptl_crystal_size_max     0.30
_exptl_crystal_size_mid     0.28
_exptl_crystal_size_min     0.28
_exptl_crystal_density_diffrn     1.436
_exptl_crystal_density_meas     ?
_exptl_crystal_density_method     'not measured'
_exptl_crystal_F_000     304
_exptl_absorpt_coefficient_mu     0.109
_exptl_absorpt_correction_type     multi-scan
_exptl_absorpt_process_details     '(SADABS; Sheldrick, 1996)'
_exptl_absorpt_correction_T_min     0.968
_exptl_absorpt_correction_T_max     0.970
_exptl_special_details
;
;
_diffrn_ambient_temperature     298(2)
_diffrn_radiation_type     MoK\a
_diffrn_radiation_wavelength     0.71073
_diffrn_radiation_source     'fine-focus sealed tube'
_diffrn_radiation_monochromator     graphite
_diffrn_measurement_device_type     'Bruker SMART CCD'
_diffrn_measurement_method     '\w scans'
_diffrn_detector_area_resol_mean     ?
_diffrn_reflns_number     4045
_diffrn_reflns_av_R_equivalents     0.0131
_diffrn_reflns_av_sigmaI/netI     0.0303
_diffrn_reflns_theta_min     2.10
_diffrn_reflns_theta_max     27.00
_diffrn_reflns_theta_full     27.00
_diffrn_measured_fraction_theta_max     0.962
_diffrn_measured_fraction_theta_full     0.962
_diffrn_reflns_limit_h_min     -6
_diffrn_reflns_limit_h_max     11
_diffrn_reflns_limit_k_min     -11
_diffrn_reflns_limit_k_max     11
_diffrn_reflns_limit_l_min     -13
_diffrn_reflns_limit_l_max     13
_diffrn_standards_number     0
_diffrn_standards_interval_count     ?
_diffrn_standards_interval_time     ?
_diffrn_standards_decay_%     ?
_refine_special_details
;
Refinement of <i>F</i>^2^ against ALL reflections. The weighted <i>R</i>-factor
<i>wR</i> and goodness of fit <i>S</i> are based on <i>F</i>^2^, conventional
<i>R</i>-factors <i>R</i> are based on <i>F</i>, with <i>F</i> set to zero for
negative <i>F</i>^2^. The threshold expression of <i>F</i>^2^ >
\s(<i>F</i>^2^) is used only for calculating <i>R</i>-factors(gt) <i>etc</i>.
and is not relevant to the choice of reflections for refinement.
<i>R</i>-factors based on <i>F</i>^2^ are statistically about twice as large
as those based on <i>F</i>, and <i>R</i>- factors based on ALL data will be
even larger.
;
_reflns_number_total     2810
_reflns_number_gt     1992
_reflns_threshold_expression     I>2\s(I)
_refine_ls_structure_factor_coef     Fsqd
_refine_ls_matrix_type     full
_refine_ls_R_factor_all     0.0643
_refine_ls_R_factor_gt     0.0431
_refine_ls_wR_factor_gt     0.1093
_refine_ls_wR_factor_ref     0.1218
_refine_ls_goodness_of_fit_ref     1.077
_refine_ls_restrained_S_all     1.077
_refine_ls_number_reflns     2810
_refine_ls_number_parameters     203
_refine_ls_number_restraints     5
_refine_ls_hydrogen_treatment     mixed
_refine_ls_weighting_scheme     calc
_refine_ls_weighting_details
         'calc w=1/[\s^2^(Fo^2^)+(0.0595P)^2^+0.0161P] where P=(Fo^2^+2Fc^2^)/3'
_atom_sites_solution_hydrogens     geom
_atom_sites_solution_primary     direct
_atom_sites_solution_secondary     difmap
_refine_ls_shift/su_max     0.000
_refine_ls_shift/su_mean     0.000
_refine_diff_density_max     0.146
_refine_diff_density_min     -0.180
_refine_ls_extinction_method     none
_refine_ls_extinction_coef     ?
loop_
    _atom_type_symbol
    _atom_type_description
    _atom_type_scat_dispersion_real
    _atom_type_scat_dispersion_imag
    _atom_type_scat_source
    'C' 'C' 0.0033 0.0016
                         'International Tables Vol C Tables 4.2.6.8 and 6.1.1.4'
    'H' 'H' 0.0000 0.0000
                         'International Tables Vol C Tables 4.2.6.8 and 6.1.1.4'
    'N' 'N' 0.0061 0.0033
                         'International Tables Vol C Tables 4.2.6.8 and 6.1.1.4'
    'O' 'O' 0.0106 0.0060
                         'International Tables Vol C Tables 4.2.6.8 and 6.1.1.4'
_computing_data_collection     'SMART (Bruker, 2002)'
_computing_cell_refinement     'SAINT (Bruker, 2002)'
_computing_data_reduction     'SAINT (Bruker, 2002)'
_computing_structure_solution     'SHELXS97 (Sheldrick, 2008)'
_computing_structure_refinement     'SHELXL97 (Sheldrick, 2008)'
_computing_molecular_graphics     'SHELXTL (Sheldrick, 2008)'
_computing_publication_material     'SHELXL97 (Sheldrick, 2008)'
loop_
    _atom_site_type_symbol
    _atom_site_label
    _atom_site_fract_x
    _atom_site_fract_y
    _atom_site_fract_z
    _atom_site_U_iso_or_equiv
    _atom_site_adp_type
    _atom_site_calc_flag
    _atom_site_refinement_flags
    _atom_site_occupancy
    _atom_site_disorder_assembly
    _atom_site_disorder_group
    N N1 0.91763(18) 0.38037(19) 0.21508(14) 0.0364(3) Uani d D 1 . .
    O O1 0.65275(15) 0.22394(15) -0.01717(12) 0.0446(3) Uani d D 1 . .
    O O2 0.65944(15) 0.04540(16) 0.17602(12) 0.0491(3) Uani d . 1 . .
    O O3 0.65792(17) -0.01967(18) 0.35525(13) 0.0611(4) Uani d . 1 . .
    O O4 0.59187(15) 0.62901(16) -0.17000(12) 0.0459(3) Uani d . 1 . .
    O O5 0.68483(19) 0.0450(2) 0.63223(16) 0.0715(5) Uani d D 1 . .
    C C1 0.8648(2) 0.5485(2) 0.10069(16) 0.0356(4) Uani d . 1 . .
    C C2 0.7092(2) 0.3956(2) -0.00735(16) 0.0341(4) Uani d . 1 . .
    C C3 0.6248(2) 0.4303(2) -0.09650(16) 0.0364(4) Uani d . 1 . .
    H H3 0.5244 0.3306 -0.1682 0.044 Uiso calc R 1 . .
    C C4 0.6884(2) 0.6120(2) -0.07994(16) 0.0371(4) Uani d . 1 . .
    C C5 0.8428(2) 0.7642(2) 0.02468(18) 0.0431(4) Uani d . 1 . .
    H H5 0.8866 0.8859 0.0346 0.052 Uiso calc R 1 . .
    C C6 0.9272(2) 0.7302(2) 0.11142(18) 0.0430(4) Uani d . 1 . .
    H H6 1.0301 0.8309 0.1805 0.052 Uiso calc R 1 . .
    C C7 0.9597(2) 0.5313(2) 0.19950(17) 0.0377(4) Uani d . 1 . .
    H H7 1.0645 0.6404 0.2605 0.045 Uiso calc R 1 . .
    C C8 1.0163(2) 0.3714(2) 0.31829(16) 0.0371(4) Uani d . 1 . .
    C C9 0.9308(2) 0.2225(2) 0.35416(16) 0.0381(4) Uani d . 1 . .
    C C10 1.0311(2) 0.2180(3) 0.45585(19) 0.0486(5) Uani d . 1 . .
    H H10 0.9764 0.1205 0.4813 0.058 Uiso calc R 1 . .
    C C11 1.2094(3) 0.3539(3) 0.5200(2) 0.0542(5) Uani d . 1 . .
    H H11 1.2743 0.3465 0.5865 0.065 Uiso calc R 1 . .
    C C12 1.2902(2) 0.5003(3) 0.48467(19) 0.0520(5) Uani d . 1 . .
    H H12 1.4098 0.5937 0.5289 0.062 Uiso calc R 1 . .
    C C13 1.1959(2) 0.5100(2) 0.38442(18) 0.0449(4) Uani d . 1 . .
    H H13 1.2520 0.6092 0.3608 0.054 Uiso calc R 1 . .
    C C14 0.7341(2) 0.0706(2) 0.29112(17) 0.0408(4) Uani d . 1 . .
    C C15 0.6600(3) 0.8098(3) -0.1699(2) 0.0545(5) Uani d . 1 . .
    H H15A 0.6832 0.9017 -0.0787 0.082 Uiso calc R 1 . .
    H H15B 0.5730 0.8035 -0.2330 0.082 Uiso calc R 1 . .
    H H15C 0.7693 0.8447 -0.1978 0.082 Uiso calc R 1 . .
    H H5B 0.675(3) 0.022(3) 0.5468(12) 0.080 Uiso d D 1 . .
    H H5A 0.591(2) 0.046(3) 0.648(2) 0.080 Uiso d D 1 . .
    H H1 0.8112(18) 0.2707(19) 0.166(2) 0.080 Uiso d D 1 . .
    H H1A 0.5504(18) 0.145(3) -0.0780(19) 0.080 Uiso d D 1 . .
loop_
    _atom_site_aniso_label
    _atom_site_aniso_U_11
    _atom_site_aniso_U_22
    _atom_site_aniso_U_33
    _atom_site_aniso_U_12
    _atom_site_aniso_U_13
    _atom_site_aniso_U_23
    N1 0.0349(8) 0.0350(8) 0.0348(7) 0.0161(6) 0.0043(6) 0.0143(6)
    O1 0.0436(7) 0.0320(6) 0.0458(7) 0.0131(5) -0.0044(5) 0.0157(5)
    O2 0.0443(7) 0.0412(7) 0.0466(7) 0.0112(5) -0.0061(6) 0.0213(6)
    O3 0.0562(8) 0.0592(8) 0.0482(8) 0.0121(7) 0.0074(6) 0.0288(7)
    O4 0.0474(7) 0.0416(7) 0.0490(7) 0.0213(6) 0.0037(6) 0.0238(6)
    O5 0.0548(9) 0.0918(11) 0.0524(9) 0.0265(9) 0.0044(7) 0.0331(9)
    C1 0.0335(8) 0.0346(9) 0.0336(8) 0.0154(7) 0.0053(7) 0.0135(7)
    C2 0.0337(8) 0.0306(8) 0.0361(9) 0.0151(7) 0.0096(7) 0.0148(7)
    C3 0.0325(8) 0.0326(8) 0.0355(9) 0.0127(7) 0.0043(7) 0.0127(7)
    C4 0.0375(9) 0.0389(9) 0.0383(9) 0.0203(8) 0.0106(7) 0.0196(8)
    C5 0.0433(10) 0.0328(9) 0.0494(10) 0.0155(8) 0.0090(8) 0.0202(8)
    C6 0.0397(9) 0.0320(9) 0.0419(10) 0.0098(7) 0.0028(7) 0.0137(7)
    C7 0.0339(9) 0.0342(9) 0.0366(9) 0.0135(7) 0.0056(7) 0.0131(7)
    C8 0.0375(9) 0.0398(9) 0.0324(8) 0.0225(8) 0.0060(7) 0.0114(7)
    C9 0.0403(9) 0.0407(9) 0.0338(9) 0.0239(8) 0.0072(7) 0.0133(7)
    C10 0.0517(11) 0.0553(11) 0.0456(10) 0.0313(10) 0.0098(8) 0.0246(9)
    C11 0.0513(11) 0.0727(13) 0.0441(11) 0.0381(11) 0.0041(9) 0.0241(10)
    C12 0.0379(10) 0.0631(12) 0.0454(11) 0.0255(9) 0.0019(8) 0.0164(10)
    C13 0.0374(9) 0.0456(10) 0.0439(10) 0.0192(8) 0.0061(8) 0.0157(8)
    C14 0.0441(10) 0.0373(9) 0.0395(9) 0.0207(8) 0.0068(8) 0.0163(8)
    C15 0.0688(13) 0.0461(11) 0.0553(12) 0.0315(10) 0.0085(10) 0.0275(9)
_geom_special_details
;
All e.s.d.'s (except the e.s.d. in the dihedral angle between two l.s. planes)
are estimated using the full covariance matrix. The cell e.s.d.'s are taken
into account individually in the estimation of e.s.d.'s in distances, angles
and torsion angles; correlations between e.s.d.'s in cell parameters are only
used when they are defined by crystal symmetry. An approximate (isotropic)
treatment of cell e.s.d.'s is used for estimating e.s.d.'s involving l.s.
planes.
;
loop_
    _geom_bond_atom_site_label_1
    _geom_bond_atom_site_label_2
    _geom_bond_site_symmetry_2
    _geom_bond_distance
    _geom_bond_publ_flag
    N1 C7 . 1.301(2) ?
    N1 C8 . 1.420(2) ?
    N1 H1 . 0.912(9) ?
    O1 C2 . 1.3346(18) ?
    O1 H1A . 0.863(10) ?
    O2 C14 . 1.2625(19) ?
    O3 C14 . 1.237(2) ?
    O4 C4 . 1.3474(18) ?
    O4 C15 . 1.438(2) ?
    O5 H5B . 0.858(9) ?
    O5 H5A . 0.851(9) ?
    C1 C6 . 1.408(2) ?
    C1 C7 . 1.410(2) ?
    C1 C2 . 1.424(2) ?
    C2 C3 . 1.384(2) ?
    C3 C4 . 1.384(2) ?
    C3 H3 . 0.9300 ?
    C4 C5 . 1.403(2) ?
    C5 C6 . 1.360(2) ?
    C5 H5 . 0.9300 ?
    C6 H6 . 0.9300 ?
    C7 H7 . 0.9300 ?
    C8 C13 . 1.393(2) ?
    C8 C9 . 1.400(2) ?
    C9 C10 . 1.391(2) ?
    C9 C14 . 1.517(2) ?
    C10 C11 . 1.379(3) ?
    C10 H10 . 0.9300 ?
    C11 C12 . 1.375(3) ?
    C11 H11 . 0.9300 ?
    C12 C13 . 1.377(2) ?
    C12 H12 . 0.9300 ?
    C13 H13 . 0.9300 ?
    C15 H15A . 0.9600 ?
    C15 H15B . 0.9600 ?
    C15 H15C . 0.9600 ?
loop_
    _geom_angle_atom_site_label_1
    _geom_angle_atom_site_label_2
    _geom_angle_atom_site_label_3
    _geom_angle_site_symmetry_1
    _geom_angle_site_symmetry_3
    _geom_angle
    _geom_angle_publ_flag
    C7 N1 C8 . . 125.26(14) ?
    C7 N1 H1 . . 121.8(13) ?
    C8 N1 H1 . . 112.5(13) ?
    C2 O1 H1A . . 109.4(15) ?
    C4 O4 C15 . . 118.67(13) ?
    H5B O5 H5A . . 105.0(17) ?
    C6 C1 C7 . . 117.43(14) ?
    C6 C1 C2 . . 117.96(14) ?
    C7 C1 C2 . . 124.60(14) ?
    O1 C2 C3 . . 123.29(14) ?
    O1 C2 C1 . . 117.29(14) ?
    C3 C2 C1 . . 119.42(14) ?
    C2 C3 C4 . . 120.63(14) ?
    C2 C3 H3 . . 119.7 ?
    C4 C3 H3 . . 119.7 ?
    O4 C4 C3 . . 115.29(14) ?
    O4 C4 C5 . . 123.87(14) ?
    C3 C4 C5 . . 120.83(14) ?
    C6 C5 C4 . . 118.62(15) ?
    C6 C5 H5 . . 120.7 ?
    C4 C5 H5 . . 120.7 ?
    C5 C6 C1 . . 122.51(15) ?
    C5 C6 H6 . . 118.7 ?
    C1 C6 H6 . . 118.7 ?
    N1 C7 C1 . . 127.47(15) ?
    N1 C7 H7 . . 116.3 ?
    C1 C7 H7 . . 116.3 ?
    C13 C8 C9 . . 120.22(15) ?
    C13 C8 N1 . . 120.48(15) ?
    C9 C8 N1 . . 119.29(14) ?
    C10 C9 C8 . . 117.87(16) ?
    C10 C9 C14 . . 118.71(16) ?
    C8 C9 C14 . . 123.39(15) ?
    C11 C10 C9 . . 121.89(18) ?
    C11 C10 H10 . . 119.1 ?
    C9 C10 H10 . . 119.1 ?
    C12 C11 C10 . . 119.34(17) ?
    C12 C11 H11 . . 120.3 ?
    C10 C11 H11 . . 120.3 ?
    C11 C12 C13 . . 120.63(17) ?
    C11 C12 H12 . . 119.7 ?
    C13 C12 H12 . . 119.7 ?
    C12 C13 C8 . . 120.03(17) ?
    C12 C13 H13 . . 120.0 ?
    C8 C13 H13 . . 120.0 ?
    O3 C14 O2 . . 124.52(16) ?
    O3 C14 C9 . . 118.27(15) ?
    O2 C14 C9 . . 117.21(15) ?
    O4 C15 H15A . . 109.5 ?
    O4 C15 H15B . . 109.5 ?
    H15A C15 H15B . . 109.5 ?
    O4 C15 H15C . . 109.5 ?
    H15A C15 H15C . . 109.5 ?
    H15B C15 H15C . . 109.5 ?
loop_
    _geom_hbond_atom_site_label_D
    _geom_hbond_atom_site_label_H
    _geom_hbond_atom_site_label_A
    _geom_hbond_site_symmetry_A
    _geom_hbond_distance_DH
    _geom_hbond_distance_HA
    _geom_hbond_distance_DA
    _geom_hbond_angle_DHA
    N1 H1 O1 . 0.912(9) 2.137(19) 2.7257(17) 121.4(17)
    N1 H1 O2 . 0.912(9) 1.877(16) 2.6366(17) 139.3(19)
    O1 H1A O2 2_655 0.863(10) 1.724(11) 2.5675(16) 165(2)
    O5 H5A O3 2_656 0.851(9) 2.068(11) 2.907(2) 169(2)
    O5 H5B O3 . 0.858(9) 1.948(9) 2.806(2) 178(2)
