# Supplementary material for: 2-[(2-Hy­droxy-4-meth­oxy­benzyl­idene)aza­nium­yl]benzoate monohydrate
Source: Acta Crystallogr Sect E Struct Rep Online. 2010 Jun 26;66(Pt 7):o1776. doi: 10.1107/S1600536810023949 (PMC3006953; doi:10.1107/S1600536810023949)
Supplement: Supplementary file 2 [file e-66-o1776-Isup2.hkl]

# 
# h,k,l, Fc-squared, Fo-squared, sigma(Fo-squared) and status flag 
# 
data_I
_shelx_title ' P-1 in P-1' 
_shelx_refln_list_code          4 
_shelx_F_calc_maximum      151.07 
_exptl_crystal_F_000       304.00 
_reflns_d_resolution_high  0.7828 
 
loop_ 
 _symmetry_equiv_pos_as_xyz 
 'x, y, z' 
 '-x, -y, -z' 
 
_cell_length_a     8.7240 
_cell_length_b     8.9252 
_cell_length_c    10.7967 
_cell_angle_alpha 111.312 
_cell_angle_beta   93.084 
_cell_angle_gamma 117.500 
 
_shelx_F_squared_multiplier     1.000 
 
loop_ 
 _refln_index_h 
 _refln_index_k 
 _refln_index_l 
 _refln_F_squared_calc 
 _refln_F_squared_meas 
 _refln_F_squared_sigma 
 _refln_observed_status 
   1   0   0      162.18      147.04      1.73 o 
   2   0   0      792.70      776.49      4.86 o 
   3   0   0     4119.67     4093.27     19.97 o 
   4   0   0      252.52      249.10      2.84 o 
   5   0   0       66.60       66.72      2.81 o 
   6   0   0       74.72       74.67      3.13 o 
   7   0   0       13.59       12.84      1.44 o 
   8   0   0       28.69       23.75      3.24 o 
   9   0   0        2.25       -0.22      1.30 o 
 -10   1   0        0.62       -0.65      1.30 o 
  -9   1   0       24.52       21.02      3.24 o 
  -8   1   0       41.06       36.86      2.27 o 
  -7   1   0        1.88        1.73      1.08 o 
  -6   1   0      146.00      144.67      4.75 o 
  -5   1   0       68.75       61.11      2.81 o 
  -4   1   0      450.64      470.93      7.13 o 
  -3   1   0      767.14      757.46      8.42 o 
  -2   1   0        0.48        1.15      0.43 o 
  -1   1   0      912.28      870.39      6.91 o 
   0   1   0     1239.44     1083.08      8.64 o 
   1   1   0     1386.57     1361.07     11.44 o 
   2   1   0      709.29      708.66      5.70 o 
   3   1   0      182.96      184.18      2.28 o 
   4   1   0       32.42       38.71      1.97 o 
   5   1   0       72.03       73.61      3.24 o 
   6   1   0       22.39       22.67      1.66 o 
   7   1   0       42.71       37.79      3.67 o 
   8   1   0        9.57        9.28      2.38 o 
 -10   2   0        7.70        5.26      1.44 o 
  -9   2   0        0.01        0.22      1.30 o 
  -8   2   0        4.51        3.89      1.51 o 
  -7   2   0        2.20        0.43      0.86 o 
  -6   2   0       19.76       20.94      1.94 o 
  -5   2   0       81.58       77.52      3.24 o 
  -4   2   0        9.95        7.59      0.40 o 
  -3   2   0      446.86      428.00      7.13 o 
  -2   2   0      722.42      743.44      5.10 o 
  -1   2   0     2328.72     2311.25     17.27 o 
   0   2   0      550.42      554.68      9.72 o 
   1   2   0       30.64       31.00      1.07 o 
   2   2   0     1059.72     1058.12      6.22 o 
   3   2   0      103.08       91.91      2.02 o 
   4   2   0        0.00        0.14      0.37 o 
   5   2   0        3.89        6.26      1.51 o 
   6   2   0       17.71       15.11      2.38 o 
   7   2   0       24.62       24.83      3.24 o 
   8   2   0        4.05        2.16      1.73 o 
 -10   3   0       63.68       68.45      4.53 o 
  -9   3   0       20.07       23.54      2.81 o 
  -8   3   0        3.56        3.24      1.30 o 
  -7   3   0        0.02       -0.65      0.86 o 
  -6   3   0        0.27        0.65      0.86 o 
  -5   3   0       37.84       38.63      1.30 o 
  -4   3   0      187.49      188.30      2.91 o 
  -3   3   0      383.55      384.91      3.93 o 
  -2   3   0       29.91       29.07      1.07 o 
  -1   3   0     1139.59     1129.78      5.98 o 
   0   3   0      131.27      110.72      2.12 o 
   1   3   0        0.53        0.00      0.31 o 
   2   3   0        3.36        3.41      0.44 o 
   3   3   0       20.38       18.41      1.62 o 
   4   3   0        9.48       11.19      1.14 o 
   5   3   0        0.95        0.86      1.08 o 
   6   3   0        4.49        3.67      1.73 o 
   7   3   0        2.46        3.24      1.94 o 
 -10   4   0      119.11      126.32      6.05 o 
  -9   4   0       38.53       41.03      3.67 o 
  -8   4   0       54.61       50.74      3.45 o 
  -7   4   0      185.11      204.70      6.26 o 
  -6   4   0      469.16      452.58      8.85 o 
  -5   4   0        4.57        4.39      0.76 o 
  -4   4   0      338.45      337.63      4.24 o 
  -3   4   0      115.58      101.59      2.14 o 
  -2   4   0       47.12       52.37      1.50 o 
  -1   4   0        6.21        4.99      0.47 o 
   0   4   0       98.62      106.45      3.67 o 
   1   4   0       97.63      100.47      2.58 o 
   2   4   0        7.86        9.21      1.07 o 
   3   4   0        1.28        0.54      0.61 o 
   4   4   0        4.76        2.70      0.92 o 
   5   4   0        2.97        2.16      1.51 o 
   6   4   0        1.01       -0.86      1.51 o 
 -11   5   0        3.44        1.51      1.73 o 
 -10   5   0        0.60        1.08      1.51 o 
  -9   5   0       23.64       26.99      3.02 o 
  -8   5   0        9.81       11.66      1.94 o 
  -7   5   0        6.18        5.83      1.51 o 
  -6   5   0        0.44        0.22      0.65 o 
  -5   5   0        6.63        6.03      0.76 o 
  -4   5   0      219.93      215.12      3.59 o 
  -3   5   0      989.88      982.20      8.29 o 
  -2   5   0      953.02      991.91      8.14 o 
  -1   5   0      412.45      408.83      3.85 o 
   0   5   0      480.51      453.17      5.84 o 
   1   5   0       18.32       18.18      1.62 o 
   2   5   0      237.79      229.03      5.83 o 
   3   5   0       35.28       34.48      2.14 o 
   4   5   0       20.62       19.87      2.59 o 
   5   5   0       10.10       10.58      2.59 o 
 -11   6   0       11.20        8.85      2.59 o 
 -10   6   0       45.88       52.69      4.32 o 
  -9   6   0       17.79       19.43      2.59 o 
  -8   6   0        6.76        6.05      1.73 o 
  -7   6   0        0.16       -0.43      0.86 o 
  -6   6   0       78.51       77.54      3.99 o 
  -5   6   0       30.47       31.49      2.59 o 
  -4   6   0      129.71      134.48      3.13 o 
  -3   6   0       48.30       54.87      1.97 o 
  -2   6   0       50.82       52.25      3.02 o 
  -1   6   0       47.35       47.35      1.97 o 
   0   6   0       44.24       45.97      3.02 o 
   1   6   0        6.48        7.35      1.22 o 
   2   6   0       19.01       18.00      1.75 o 
   3   6   0        0.39       -0.26      0.83 o 
   4   6   0       67.10       77.73      5.18 o 
 -10   7   0        9.06        8.85      2.38 o 
  -9   7   0        2.77        3.45      1.73 o 
  -8   7   0        8.11       13.17      2.38 o 
  -7   7   0        3.77        4.53      1.51 o 
  -6   7   0        1.66        2.05      0.76 o 
  -5   7   0        0.01       -0.34      0.52 o 
  -4   7   0        0.47       -0.11      0.46 o 
  -3   7   0       20.65       26.13      2.59 o 
  -2   7   0       24.58       27.64      2.81 o 
  -1   7   0        2.99        2.81      1.30 o 
   0   7   0      148.53      155.68      6.48 o 
   1   7   0        3.56        3.67      1.51 o 
   2   7   0        0.00        0.22      1.30 o 
   3   7   0        7.42        7.77      2.38 o 
 -10   8   0        4.69        4.97      1.94 o 
  -9   8   0       13.26       11.44      2.38 o 
  -8   8   0      128.28      142.51      6.05 o 
  -7   8   0        0.11        0.65      1.08 o 
  -6   8   0        2.48        3.13      0.92 o 
  -5   8   0        0.59        0.84      0.67 o 
  -4   8   0       14.47       16.63      2.38 o 
  -3   8   0        0.19       -0.22      0.86 o 
  -2   8   0        0.20        1.30      1.30 o 
  -1   8   0        6.67        9.28      2.16 o 
   0   8   0       24.23       24.83      3.24 o 
   1   8   0       13.88       16.84      2.81 o 
  -9   9   0        3.44        3.02      1.73 o 
  -8   9   0       80.08       78.81      4.75 o 
  -7   9   0       13.90       14.47      2.38 o 
  -6   9   0       13.93       11.23      2.16 o 
  -5   9   0       41.20       41.03      3.67 o 
  -4   9   0       25.46       20.73      3.02 o 
  -3   9   0        1.78        1.94      1.73 o 
  -2   9   0       10.18        8.85      2.38 o 
  -1   9   0       11.61       15.11      3.02 o 
  -6  10   0       15.26       11.88      2.59 o 
  -5  10   0        3.00        1.51      1.51 o 
  -4  10   0        0.77        0.43      1.51 o 
  -3  10   0        4.43        4.32      2.16 o 
   3 -10   1        0.12        0.43      1.73 o 
   4 -10   1        0.00       -0.86      1.51 o 
   5 -10   1        0.66        1.08      1.51 o 
   6 -10   1        5.95        2.81      1.73 o 
   8 -10   1        6.95        8.42      2.16 o 
   9 -10   1        2.14       -0.43      1.30 o 
   0  -9   1        0.87        1.51      1.51 o 
   1  -9   1        0.58       -0.43      1.08 o 
   2  -9   1        5.14        7.99      2.16 o 
   3  -9   1        1.70        0.65      1.30 o 
   4  -9   1       59.70       53.12      3.89 o 
   5  -9   1       19.05       21.38      2.59 o 
   6  -9   1        1.81        2.30      0.88 o 
   7  -9   1       13.53       13.82      2.16 o 
   8  -9   1      114.48      123.72      6.05 o 
   9  -9   1        0.01       -0.22      1.08 o 
  10  -9   1        2.91        6.48      2.16 o 
  -2  -8   1        0.05       -0.86      1.51 o 
  -1  -8   1       10.09       17.49      2.81 o 
   0  -8   1        0.00        0.00      1.08 o 
   1  -8   1        6.65        5.83      1.73 o 
   2  -8   1        1.07       -0.86      0.86 o 
   3  -8   1        1.38       -0.86      0.86 o 
   4  -8   1       25.02       23.78      2.70 o 
   5  -8   1       10.43        9.33      1.22 o 
   6  -8   1       28.89       28.18      1.83 o 
   7  -8   1       20.13       22.46      2.59 o 
   8  -8   1      111.47      102.56      5.18 o 
   9  -8   1        1.42        1.51      1.30 o 
  10  -8   1        0.38       -0.65      1.08 o 
  -3  -7   1        0.32        1.51      1.30 o 
  -2  -7   1        1.28        0.00      1.30 o 
  -1  -7   1        0.32        0.43      0.86 o 
   0  -7   1        5.87        5.18      1.51 o 
   1  -7   1        6.72        8.85      1.94 o 
   2  -7   1       31.79       28.72      2.81 o 
   3  -7   1        5.62        6.25      0.92 o 
   4  -7   1       22.95       20.24      2.91 o 
   5  -7   1        2.68        1.19      0.61 o 
   6  -7   1        1.47        2.41      0.83 o 
   7  -7   1        2.54        1.51      1.08 o 
   8  -7   1       11.62       12.74      2.16 o 
   9  -7   1        0.00       -0.86      1.08 o 
  10  -7   1       28.47       30.45      3.45 o 
  -3  -6   1        9.47       11.23      2.16 o 
  -2  -6   1      227.55      213.33      7.13 o 
  -1  -6   1      168.24      173.82      6.26 o 
   0  -6   1       27.25       23.10      2.38 o 
   1  -6   1        0.53        0.43      0.65 o 
   2  -6   1       91.93       89.94      2.81 o 
   3  -6   1       27.71       27.92      2.91 o 
   4  -6   1       24.30       26.25      2.91 o 
   5  -6   1        1.61        1.62      0.76 o 
   6  -6   1      150.04      168.85      5.61 o 
   7  -6   1       14.51       15.55      2.16 o 
   8  -6   1        7.07        7.34      1.73 o 
   9  -6   1        4.42        1.51      1.51 o 
  10  -6   1        7.35        6.91      2.16 o 
  11  -6   1        2.21        0.65      1.73 o 
  -6  -5   1       12.31       10.36      2.81 o 
  -5  -5   1       15.92       27.85      3.24 o 
  -4  -5   1       11.23        9.50      2.16 o 
  -3  -5   1        2.56        2.08      0.83 o 
  -2  -5   1     1135.92     1130.66     10.91 o 
  -1  -5   1      135.92      135.31      3.20 o 
   0  -5   1        2.16        1.94      0.61 o 
   1  -5   1      272.75      321.18      3.33 o 
   2  -5   1       64.76       72.99      2.38 o 
   3  -5   1        6.64        6.48      0.76 o 
   4  -5   1       11.83       13.50      0.98 o 
   5  -5   1       18.05       20.54      1.19 o 
   6  -5   1        2.98        4.10      1.30 o 
   7  -5   1        5.61        4.32      1.51 o 
   8  -5   1       28.51       26.34      2.81 o 
   9  -5   1       49.84       47.50      3.89 o 
  10  -5   1        2.70       -0.22      1.30 o 
  11  -5   1        1.82        2.56      1.19 o 
  -6  -4   1        1.14        2.16      1.51 o 
  -5  -4   1       11.50       14.68      2.38 o 
  -4  -4   1       78.02       76.16      2.82 o 
  -3  -4   1      171.34      170.00      3.89 o 
  -2  -4   1      264.15      262.91      4.43 o 
  -1  -4   1        0.80        0.39      0.36 o 
   0  -4   1       18.85       19.86      1.62 o 
   1  -4   1      415.62      435.14      3.53 o 
   2  -4   1      483.39      468.73      4.79 o 
   3  -4   1        0.52        0.26      0.86 o 
   4  -4   1      101.10       98.47      2.18 o 
   5  -4   1      398.16      417.11      5.83 o 
   6  -4   1      100.90      106.67      4.32 o 
   7  -4   1        0.83        0.86      0.86 o 
   8  -4   1      285.84      289.12      7.99 o 
   9  -4   1       17.32       13.39      2.38 o 
  10  -4   1       31.77       28.31      2.29 o 
  -7  -3   1        0.39       -0.22      1.30 o 
  -6  -3   1       28.61       28.50      3.24 o 
  -5  -3   1        6.37        5.83      1.73 o 
  -4  -3   1        6.81        5.15      1.08 o 
  -3  -3   1       40.45       39.73      1.27 o 
  -2  -3   1      225.71      226.94      3.66 o 
  -1  -3   1       76.05       73.59      1.90 o 
   0  -3   1        5.79        5.67      0.47 o 
   1  -3   1      359.04      334.15      4.64 o 
   2  -3   1      220.56      185.81      2.60 o 
   3  -3   1       59.55       58.01      1.40 o 
   4  -3   1      336.47      346.92      3.56 o 
   5  -3   1      307.33      297.98      6.26 o 
   6  -3   1      150.57      161.73      4.97 o 
   7  -3   1       67.21       68.02      3.67 o 
   8  -3   1      130.79      129.34      5.18 o 
   9  -3   1        6.30        7.78      1.44 o 
  10  -3   1       42.45       42.60      2.82 o 
  -8  -2   1        7.83        9.07      2.38 o 
  -7  -2   1        0.99       -0.22      1.08 o 
  -6  -2   1        8.03        8.85      1.94 o 
  -5  -2   1        7.18        7.41      1.04 o 
  -4  -2   1        0.32        0.47      0.40 o 
  -3  -2   1        0.23       -0.07      0.25 o 
  -2  -2   1      255.65      243.07      3.67 o 
  -1  -2   1       12.71       14.58      0.76 o 
   0  -2   1     1035.56      994.39      6.39 o 
   1  -2   1     1540.35     1500.24     12.20 o 
   2  -2   1        4.68        4.41      0.36 o 
   3  -2   1      477.88      434.73      3.67 o 
   4  -2   1      427.28      405.07      6.69 o 
   5  -2   1        1.75        1.51      0.86 o 
   6  -2   1        6.38        5.18      1.08 o 
   7  -2   1        1.92        0.65      1.08 o 
   8  -2   1       38.56       38.55      2.27 o 
   9  -2   1       10.02       14.94      1.75 o 
  10  -2   1       11.44       12.74      2.81 o 
  -9  -1   1       10.70        8.21      2.59 o 
  -8  -1   1        5.52        8.64      2.38 o 
  -7  -1   1        0.32        0.47      0.83 o 
  -6  -1   1        0.01       -0.43      0.86 o 
  -5  -1   1      131.10      137.54      4.32 o 
  -4  -1   1      188.61      195.82      2.95 o 
  -3  -1   1       33.93       34.43      1.14 o 
  -2  -1   1      195.06      208.17      2.52 o 
  -1  -1   1      184.10      189.15      3.02 o 
   0  -1   1       55.04       40.38      1.08 o 
   1  -1   1     1116.23     1081.78      8.42 o 
   2  -1   1      254.44      238.65      1.99 o 
   3  -1   1        5.79        3.16      0.65 o 
   4  -1   1        5.04        4.10      0.86 o 
   5  -1   1       12.13       15.55      1.51 o 
   6  -1   1       20.81       22.31      1.60 o 
   7  -1   1       21.69       19.03      1.84 o 
   8  -1   1        0.17        0.32      0.76 o 
   9  -1   1        0.09       -0.43      1.08 o 
  -9   0   1        7.55        9.28      2.38 o 
  -8   0   1       30.08       28.95      2.21 o 
  -7   0   1        5.33        6.05      1.51 o 
  -6   0   1        6.87        8.64      1.51 o 
  -5   0   1       97.16      107.31      3.67 o 
  -4   0   1     2129.77     2114.28     11.98 o 
  -3   0   1       41.47       45.15      1.08 o 
  -2   0   1     1351.49     1272.14     13.50 o 
  -1   0   1      688.89      689.45      5.83 o 
   0   0   1      577.30      603.51      5.18 o 
   1   0   1      265.36      240.15      2.18 o 
   2   0   1     1352.28     1303.07      6.29 o 
   3   0   1      124.45      145.87      1.81 o 
   4   0   1       72.90       79.74      2.43 o 
   5   0   1        7.54        7.67      2.05 o 
   6   0   1        2.63        3.34      0.83 o 
   7   0   1        0.57       -0.65      0.86 o 
   8   0   1        1.13        1.94      1.30 o 
   9   0   1        0.01        1.73      1.51 o 
 -10   1   1        0.10       -0.43      1.07 o 
  -9   1   1        3.51        2.59      1.51 o 
  -8   1   1        4.80        1.94      1.30 o 
  -7   1   1       12.80       12.96      1.94 o 
  -6   1   1       57.18       61.54      3.24 o 
  -5   1   1      177.70      185.26      4.97 o 
  -4   1   1      223.17      237.34      2.44 o 
  -3   1   1      207.63      216.38      2.32 o 
  -2   1   1     1597.09     1637.46     15.76 o 
  -1   1   1      264.88      283.29      3.45 o 
   0   1   1     2706.98     2694.61     24.94 o 
   1   1   1      627.34      667.02      5.40 o 
   2   1   1     2344.60     2479.88     16.70 o 
   3   1   1     1003.18     1102.63      7.96 o 
   4   1   1       44.46       48.57      1.36 o 
   5   1   1        0.47        1.08      0.86 o 
   6   1   1       82.98       62.83      4.10 o 
   7   1   1        3.33        6.91      1.94 o 
   8   1   1        5.73        4.32      1.94 o 
 -10   2   1        5.87        3.45      1.94 o 
  -9   2   1       26.39       25.05      3.02 o 
  -8   2   1        0.11        0.65      1.08 o 
  -7   2   1        2.28        3.02      1.30 o 
  -6   2   1       78.49       77.08      3.45 o 
  -5   2   1      326.47      312.01      6.48 o 
  -4   2   1        9.00        8.46      0.86 o 
  -3   2   1      328.94      339.33      3.37 o 
  -2   2   1     4888.99     4930.33     24.45 o 
  -1   2   1      474.90      427.10      5.61 o 
   0   2   1      436.28      425.27      4.28 o 
   1   2   1      264.13      278.44      3.59 o 
   2   2   1      119.38      129.38      2.10 o 
   3   2   1       31.01       35.52      1.07 o 
   4   2   1       41.22       41.36      1.81 o 
   5   2   1        3.45        2.16      1.30 o 
   6   2   1       22.45       19.87      2.81 o 
   7   2   1       19.98       19.00      3.02 o 
 -10   3   1       76.46       80.32      4.97 o 
  -9   3   1        2.82        3.89      1.73 o 
  -8   3   1       14.86       15.98      2.16 o 
  -7   3   1       17.11       19.00      2.16 o 
  -6   3   1       40.25       36.28      2.59 o 
  -5   3   1       21.12       18.23      1.08 o 
  -4   3   1       11.47       12.11      0.83 o 
  -3   3   1        2.72        3.19      0.52 o 
  -2   3   1        0.10        0.65      0.65 o 
  -1   3   1       46.91       48.77      1.07 o 
   0   3   1      111.74      116.32      2.44 o 
   1   3   1      139.00      139.64      2.90 o 
   2   3   1       17.21       17.03      1.14 o 
   3   3   1       15.35       17.03      1.29 o 
   4   3   1       20.86       24.08      1.66 o 
   5   3   1       11.58       15.33      2.38 o 
   6   3   1        0.82        1.51      1.51 o 
   7   3   1        0.15        0.00      1.73 o 
 -11   4   1        0.86        2.59      1.94 o 
 -10   4   1       54.85       61.54      4.53 o 
  -9   4   1        5.96        2.81      1.51 o 
  -8   4   1        5.52        6.05      1.73 o 
  -7   4   1      146.81      150.28      5.40 o 
  -6   4   1        1.13        1.73      0.86 o 
  -5   4   1       38.57       39.64      1.84 o 
  -4   4   1       12.23       12.90      0.98 o 
  -3   4   1      439.68      462.60      8.10 o 
  -2   4   1       49.01       46.31      1.40 o 
  -1   4   1        0.14        0.86      0.31 o 
   0   4   1       96.10       87.05      2.59 o 
   1   4   1      121.54      118.15      2.97 o 
   2   4   1       33.89       32.34      2.16 o 
   3   4   1        0.35        0.43      0.86 o 
   4   4   1        4.93        6.48      1.94 o 
   5   4   1        0.20       -0.86      1.08 o 
   6   4   1        1.30        1.51      1.73 o 
 -11   5   1        1.09       -0.65      1.30 o 
 -10   5   1       49.96       48.37      4.10 o 
  -9   5   1        0.18       -0.43      1.08 o 
  -8   5   1       24.17       20.94      2.59 o 
  -7   5   1       53.69       51.82      3.24 o 
  -6   5   1        2.23        2.14      0.67 o 
  -5   5   1       46.91       43.87      2.70 o 
  -4   5   1      159.57      150.68      3.35 o 
  -3   5   1       41.06       48.55      2.16 o 
  -2   5   1        8.92        8.69      1.19 o 
  -1   5   1        1.79        0.65      0.61 o 
   0   5   1      417.53      404.85      5.86 o 
   1   5   1       57.07       59.03      2.44 o 
   2   5   1      133.74      125.62      4.53 o 
   3   5   1       15.40       15.48      2.38 o 
   4   5   1        8.86       12.52      2.38 o 
   5   5   1        9.56        7.77      2.38 o 
 -11   6   1       12.00        9.07      2.59 o 
 -10   6   1       29.28       31.52      3.45 o 
  -9   6   1        6.48       11.44      2.38 o 
  -8   6   1       12.79       15.76      2.38 o 
  -7   6   1        3.95        6.91      1.73 o 
  -6   6   1       32.84       33.73      1.81 o 
  -5   6   1       17.25       17.08      1.37 o 
  -4   6   1        6.62        5.56      1.19 o 
  -3   6   1      107.37      119.41      4.75 o 
  -2   6   1        5.72        4.75      1.30 o 
  -1   6   1       23.97       25.13      1.60 o 
   0   6   1      719.05      697.13      8.60 o 
   1   6   1        8.20        7.37      1.22 o 
   2   6   1        0.33        1.58      0.98 o 
   3   6   1       12.65       13.36      1.75 o 
   4   6   1       26.52       28.07      3.67 o 
 -10   7   1        0.22       -0.86      1.08 o 
  -9   7   1        1.57        1.94      1.51 o 
  -8   7   1        6.76        5.40      1.51 o 
  -7   7   1        3.29        5.61      1.73 o 
  -6   7   1       50.60       55.28      2.29 o 
  -5   7   1       24.30       27.48      1.75 o 
  -4   7   1      122.50      113.14      4.75 o 
  -3   7   1       12.93       12.74      1.94 o 
  -2   7   1       37.03       31.09      3.02 o 
  -1   7   1       89.38       84.43      4.53 o 
   0   7   1       65.44       69.74      4.53 o 
   1   7   1       40.87       44.05      3.89 o 
   2   7   1        5.95        4.75      1.94 o 
 -10   8   1       21.57       26.13      3.45 o 
  -9   8   1        0.75        2.38      1.51 o 
  -8   8   1        0.03        1.73      1.30 o 
  -7   8   1       10.18       10.36      1.94 o 
  -6   8   1        7.73        7.64      1.14 o 
  -5   8   1        1.21        1.30      1.08 o 
  -4   8   1        1.32        3.89      1.51 o 
  -3   8   1        4.26        1.51      1.30 o 
  -2   8   1        6.44        4.10      1.73 o 
  -1   8   1        0.16        1.73      1.30 o 
   0   8   1        0.11        1.30      1.51 o 
   1   8   1        0.00        0.43      1.73 o 
  -9   9   1        0.18        0.43      1.30 o 
  -8   9   1       12.85       14.47      2.38 o 
  -6   9   1       12.04       16.63      2.59 o 
  -5   9   1        1.08        3.45      1.73 o 
  -4   9   1        0.88        0.22      1.30 o 
  -3   9   1        0.88        2.16      1.51 o 
  -2   9   1        6.13        4.32      1.94 o 
  -6  10   1        6.59        6.48      2.38 o 
  -5  10   1        1.40        1.51      1.94 o 
   5 -11   2        0.68        0.86      1.73 o 
   6 -11   2        1.69        0.86      1.51 o 
   2 -10   2        3.08        2.59      1.94 o 
   3 -10   2       16.12       14.68      2.81 o 
   4 -10   2        0.48       -0.43      1.08 o 
   5 -10   2        1.24        0.86      1.30 o 
   6 -10   2       17.57       18.79      2.81 o 
   7 -10   2       25.26       33.25      3.45 o 
   8 -10   2       28.31       27.21      3.24 o 
   9 -10   2        0.07        0.22      1.51 o 
  -1  -9   2        6.06        9.28      2.59 o 
   0  -9   2       26.52       32.60      3.67 o 
   1  -9   2        7.63        6.05      1.94 o 
   2  -9   2        0.15        0.65      1.30 o 
   3  -9   2        2.97        0.86      1.30 o 
   4  -9   2       85.08       91.55      4.97 o 
   5  -9   2        0.03        0.43      0.76 o 
   6  -9   2       46.53       41.99      2.36 o 
   7  -9   2       18.89       16.84      2.59 o 
   8  -9   2       14.41       14.25      2.59 o 
   9  -9   2        0.92        1.08      1.30 o 
  10  -9   2        1.25        3.02      1.73 o 
  -2  -8   2       21.20       24.83      3.24 o 
  -1  -8   2        0.50       -0.43      1.08 o 
   0  -8   2       65.85       64.78      4.32 o 
   1  -8   2        2.46        3.67      1.51 o 
   2  -8   2       78.30       71.04      4.32 o 
   3  -8   2       90.06       93.80      3.01 o 
   4  -8   2       27.41       26.74      1.75 o 
   5  -8   2       72.83       78.65      2.82 o 
   6  -8   2      214.64      216.44      4.73 o 
   7  -8   2       12.74       13.82      2.16 o 
   8  -8   2       52.55       56.79      3.89 o 
   9  -8   2        2.57        2.16      1.30 o 
  10  -8   2       27.14       28.07      3.45 o 
  -3  -7   2       14.56       16.63      2.59 o 
  -2  -7   2       10.28        7.77      1.94 o 
  -1  -7   2        0.18        0.65      1.08 o 
   0  -7   2       17.41       22.24      2.59 o 
   1  -7   2        0.17        0.86      0.86 o 
   2  -7   2       14.98       17.30      1.35 o 
   3  -7   2       41.63       40.42      1.81 o 
   4  -7   2        4.58        5.05      0.92 o 
   5  -7   2        0.19        0.15      0.52 o 
   6  -7   2       48.99       47.94      3.02 o 
   7  -7   2       88.70       99.76      4.75 o 
   8  -7   2        1.67        0.22      1.08 o 
   9  -7   2        1.80        4.97      1.73 o 
  10  -7   2        0.73        1.51      1.51 o 
  -3  -6   2        8.53        4.75      1.51 o 
  -2  -6   2       74.20       77.30      4.10 o 
  -1  -6   2       52.82       46.86      3.24 o 
   0  -6   2       86.29       89.61      4.10 o 
   1  -6   2       43.72       51.54      4.32 o 
   2  -6   2        6.43        5.74      0.83 o 
   3  -6   2        2.90        1.73      0.76 o 
   4  -6   2       20.74       15.66      1.22 o 
   5  -6   2        4.80        5.90      0.83 o 
   6  -6   2        0.86        0.22      0.86 o 
   7  -6   2        0.58        0.43      0.86 o 
   8  -6   2        2.69        1.94      1.30 o 
   9  -6   2        0.07       -0.65      1.30 o 
  10  -6   2        0.65       -1.51      1.30 o 
  -6  -5   2       84.64       95.22      5.83 o 
  -5  -5   2        1.37        2.16      1.73 o 
  -4  -5   2       67.41       73.07      2.97 o 
  -3  -5   2       88.17       88.16      2.97 o 
  -2  -5   2      217.55      223.52      4.33 o 
  -1  -5   2        0.68        0.22      0.46 o 
   0  -5   2       43.56       51.10      1.76 o 
   1  -5   2      591.11      630.55      4.67 o 
   2  -5   2       20.14       20.88      1.14 o 
   3  -5   2       19.15       15.34      1.07 o 
   4  -5   2        8.40       11.47      1.40 o 
   5  -5   2       17.71       18.33      1.19 o 
   6  -5   2       53.34       53.77      3.24 o 
   7  -5   2        0.69        0.00      0.86 o 
   8  -5   2       77.26       77.30      4.32 o 
   9  -5   2      103.27      104.72      5.40 o 
  10  -5   2        0.17       -0.32      0.92 o 
  -7  -4   2        2.34       -1.30      1.51 o 
  -6  -4   2        1.53        2.38      1.51 o 
  -5  -4   2        2.16        0.22      1.08 o 
  -4  -4   2      120.26      113.47      3.20 o 
  -3  -4   2       67.00       65.30      1.91 o 
  -2  -4   2      296.85      281.98      4.42 o 
  -1  -4   2      526.12      514.80      5.59 o 
   0  -4   2     1306.29     1405.52     11.12 o 
   1  -4   2     1735.70     1968.29     12.49 o 
   2  -4   2      155.05      188.65      2.97 o 
   3  -4   2       93.65       89.27      2.06 o 
   4  -4   2      396.38      404.70      5.07 o 
   5  -4   2        1.71        1.04      0.36 o 
   6  -4   2       48.14       48.15      3.02 o 
   7  -4   2       16.65       21.59      2.38 o 
   8  -4   2       17.38       20.73      2.59 o 
   9  -4   2       14.81       14.81      1.68 o 
  10  -4   2        3.14        1.84      1.22 o 
  -7  -3   2        3.19        0.22      1.30 o 
  -6  -3   2        0.07        1.73      1.30 o 
  -5  -3   2        1.29        2.38      1.08 o 
  -4  -3   2      114.25      109.84      2.71 o 
  -3  -3   2       22.21       22.50      1.59 o 
  -2  -3   2       26.71       33.38      1.51 o 
  -1  -3   2        5.95        4.79      0.52 o 
   0  -3   2       66.75       60.41      1.60 o 
   1  -3   2       15.32       13.11      1.84 o 
   2  -3   2      628.24      608.68      7.02 o 
   3  -3   2        2.56        3.49      0.54 o 
   4  -3   2      734.18      802.31      5.99 o 
   5  -3   2      200.98      207.94      5.40 o 
   6  -3   2       22.82       27.64      2.38 o 
   7  -3   2      111.33      119.13      4.53 o 
   8  -3   2      591.79      614.26      8.60 o 
   9  -3   2        1.09        1.82      1.62 o 
  10  -3   2        0.17        0.08      1.51 o 
  -8  -2   2        4.27        1.73      1.73 o 
  -7  -2   2        1.58        0.86      1.30 o 
  -6  -2   2       13.63       13.53      1.44 o 
  -5  -2   2       16.10       15.98      1.73 o 
  -4  -2   2        2.74        1.85      0.52 o 
  -3  -2   2       20.60       18.14      0.98 o 
  -2  -2   2       42.74       39.51      1.73 o 
  -1  -2   2      737.31      737.60      8.21 o 
   0  -2   2      393.98      366.51      4.32 o 
   1  -2   2      104.01      107.78      1.94 o 
   2  -2   2      353.97      343.78      5.40 o 
   3  -2   2        0.47        0.58      0.25 o 
   4  -2   2       20.42       17.30      0.92 o 
   5  -2   2       40.62       39.98      1.75 o 
   6  -2   2        1.77        2.48      0.76 o 
   7  -2   2       68.20       63.88      2.58 o 
   8  -2   2       91.81       88.54      3.26 o 
   9  -2   2        2.31        0.65      1.30 o 
  10  -2   2       14.10       19.43      3.24 o 
  -9  -1   2       23.85       26.13      3.67 o 
  -8  -1   2        0.45        0.11      0.92 o 
  -7  -1   2        0.23        0.65      1.08 o 
  -6  -1   2        1.87        2.59      1.08 o 
  -5  -1   2       43.89       45.13      2.59 o 
  -4  -1   2       35.63       36.51      2.81 o 
  -3  -1   2       19.07       17.37      2.05 o 
  -2  -1   2      263.45      256.95      3.89 o 
  -1  -1   2      190.36      202.32      3.24 o 
   0  -1   2     1079.20      986.07      7.88 o 
   1  -1   2       28.99       28.12      0.83 o 
   2  -1   2      393.89      358.63      2.66 o 
   3  -1   2       27.78       24.54      0.78 o 
   4  -1   2       37.72       32.90      1.61 o 
   5  -1   2       79.14       72.18      2.23 o 
   6  -1   2       12.76       11.06      1.14 o 
   7  -1   2        2.08        2.87      0.83 o 
   8  -1   2        1.59        1.08      1.30 o 
   9  -1   2        0.07        0.86      1.51 o 
  -9   0   2        3.02        2.38      1.73 o 
  -8   0   2        4.64        6.05      1.73 o 
  -7   0   2        3.15        4.97      1.51 o 
  -6   0   2       92.76       95.22      4.10 o 
  -5   0   2       20.52       20.35      1.04 o 
  -4   0   2       20.17       19.74      0.98 o 
  -3   0   2       13.77       16.41      0.83 o 
  -2   0   2     6535.24     6428.53    119.51 o 
  -1   0   2       46.25       43.83      1.51 o 
   0   0   2      172.81      186.66      2.21 o 
   1   0   2       49.43       35.61      1.84 o 
   2   0   2      188.19      176.07      1.90 o 
   3   0   2       39.83       37.65      2.02 o 
   4   0   2       12.89       11.61      0.77 o 
   5   0   2        0.14        0.31      0.52 o 
   6   0   2       29.34       26.56      2.81 o 
   7   0   2       71.93       72.98      4.53 o 
   8   0   2        0.01        1.30      1.30 o 
 -10   1   2       12.94       16.41      2.81 o 
  -9   1   2        0.97       -0.65      1.30 o 
  -8   1   2        4.34        3.02      1.30 o 
  -7   1   2        8.11        8.64      1.73 o 
  -6   1   2       16.18       15.33      1.94 o 
  -5   1   2      435.29      446.75      7.99 o 
  -4   1   2        0.71        2.76      0.52 o 
  -3   1   2      156.27      134.88      2.02 o 
  -2   1   2    22820.88    21469.69    122.21 o 
  -1   1   2     4755.29     4781.65     32.39 o 
   0   1   2      182.52      170.49      2.44 o 
   1   1   2     2043.92     2093.97     12.49 o 
   2   1   2       36.91       53.68      5.18 o 
   3   1   2       47.66       52.54      1.22 o 
   4   1   2       18.29       13.97      1.08 o 
   5   1   2        2.77        2.38      1.08 o 
   6   1   2       21.66       21.59      2.81 o 
   7   1   2       18.87       19.87      3.02 o 
   8   1   2        0.05        0.86      1.73 o 
 -10   2   2       12.47       12.96      2.59 o 
  -9   2   2        4.20        2.59      1.51 o 
  -8   2   2       27.20       27.42      2.81 o 
  -7   2   2        0.00        0.22      0.86 o 
  -6   2   2      310.53      292.36      6.91 o 
  -5   2   2        6.45        5.55      0.65 o 
  -4   2   2       47.30       46.12      1.35 o 
  -3   2   2      391.46      372.61      3.87 o 
  -2   2   2      354.28      365.18      3.65 o 
  -1   2   2      471.12      491.88      6.91 o 
   0   2   2      540.19      535.88      5.72 o 
   1   2   2       35.31       34.41      1.44 o 
   2   2   2       60.10       66.49      2.70 o 
   3   2   2      150.55      149.32      3.32 o 
   4   2   2       29.78       27.19      2.38 o 
   5   2   2       39.82       26.56      3.02 o 
   6   2   2       68.61       66.50      4.75 o 
   7   2   2       27.20       24.18      3.45 o 
 -10   3   2        0.03        0.00      1.51 o 
  -9   3   2        2.70        1.08      1.51 o 
  -8   3   2        5.63        6.69      1.73 o 
  -7   3   2        0.00       -0.22      0.86 o 
  -6   3   2        4.05        2.81      1.08 o 
  -5   3   2       24.28       24.02      1.19 o 
  -4   3   2       24.53       23.44      1.14 o 
  -3   3   2      903.03      924.31      7.32 o 
  -2   3   2       55.31       55.36      1.50 o 
  -1   3   2      218.98      218.36      3.43 o 
   0   3   2     1016.49      983.78      8.55 o 
   1   3   2       41.77       51.09      1.90 o 
   2   3   2       10.83       12.47      1.14 o 
   3   3   2       31.31       30.90      1.81 o 
   4   3   2       58.44       54.63      3.89 o 
   5   3   2       55.54       54.20      4.10 o 
   6   3   2        0.46       -0.22      1.51 o 
 -11   4   2        2.39        0.43      1.73 o 
 -10   4   2        1.03        1.08      1.51 o 
  -9   4   2        9.30       10.80      2.16 o 
  -8   4   2       18.55       16.63      2.38 o 
  -7   4   2        0.31        0.00      0.86 o 
  -6   4   2        8.63        7.92      0.88 o 
  -5   4   2        0.00       -0.09      0.43 o 
  -4   4   2      245.12      258.26      3.97 o 
  -3   4   2      137.22      141.60      2.74 o 
  -2   4   2       15.95       19.41      1.73 o 
  -1   4   2       38.27       41.83      2.81 o 
   0   4   2       20.40       18.02      2.05 o 
   1   4   2       14.27       14.21      1.22 o 
   2   4   2       88.48       91.88      2.97 o 
   3   4   2        5.39        5.07      1.07 o 
   4   4   2        7.75        9.93      2.38 o 
   5   4   2        0.59       -0.22      1.51 o 
 -11   5   2        9.49        6.91      2.38 o 
 -10   5   2       14.56       15.98      2.81 o 
  -9   5   2       54.45       51.82      3.89 o 
  -8   5   2       22.94       22.24      2.59 o 
  -7   5   2       10.49       10.36      1.73 o 
  -6   5   2       30.21       32.84      1.71 o 
  -5   5   2       17.92       17.99      1.22 o 
  -4   5   2        3.25        4.24      1.30 o 
  -3   5   2        9.12       10.35      0.98 o 
  -2   5   2       38.82       30.66      2.38 o 
  -1   5   2      228.01      232.91      4.42 o 
   0   5   2      102.79       91.60      2.97 o 
   1   5   2       39.00       37.30      2.06 o 
   2   5   2        6.77        8.24      1.94 o 
   3   5   2        2.59        2.08      0.98 o 
   4   5   2        3.84        5.61      2.16 o 
 -10   6   2        6.26        5.61      1.94 o 
  -9   6   2        0.75        0.43      0.86 o 
  -8   6   2        1.22        0.65      1.08 o 
  -7   6   2        5.75        8.64      1.73 o 
  -6   6   2       25.16       26.40      2.05 o 
  -5   6   2       48.45       53.86      3.56 o 
  -4   6   2      360.20      356.50      6.37 o 
  -3   6   2       23.74       25.91      2.38 o 
  -2   6   2       83.17       79.89      4.10 o 
  -1   6   2       30.42       32.81      2.59 o 
   0   6   2      166.36      165.21      4.27 o 
   1   6   2       15.57       12.53      2.91 o 
   2   6   2       18.05       17.06      3.35 o 
   3   6   2       34.92       35.86      5.07 o 
 -10   7   2        2.39        4.32      1.94 o 
  -9   7   2        0.06       -1.62      1.08 o 
  -8   7   2       17.20       14.90      2.38 o 
  -7   7   2       37.20       34.33      3.02 o 
  -6   7   2       40.53       46.70      3.89 o 
  -5   7   2       22.83       24.62      2.59 o 
  -4   7   2        4.50        3.02      1.30 o 
  -3   7   2       59.39       58.73      3.89 o 
  -2   7   2        6.74        5.83      1.94 o 
  -1   7   2        2.64        0.86      1.08 o 
   0   7   2        1.38        1.08      1.30 o 
   1   7   2        0.47        0.00      1.30 o 
   2   7   2       45.04       57.65      4.75 o 
 -10   8   2       20.24       21.59      3.24 o 
  -9   8   2        2.98        3.24      1.51 o 
  -8   8   2        5.79        6.05      1.73 o 
  -6   8   2        0.87        0.22      1.08 o 
  -5   8   2       13.96        9.28      2.16 o 
  -4   8   2       14.04       15.76      2.59 o 
  -3   8   2        0.32        0.22      1.08 o 
  -2   8   2       94.15       91.55      5.40 o 
  -1   8   2       15.89       17.06      2.81 o 
   0   8   2        2.42        2.38      1.94 o 
  -9   9   2        1.22        0.86      1.30 o 
  -6   9   2       29.78       27.21      3.24 o 
  -5   9   2        0.03        0.00      1.30 o 
  -4   9   2        0.03        2.38      1.51 o 
  -3   9   2        3.71        2.81      1.73 o 
   4 -11   3       12.79       17.49      3.02 o 
   5 -11   3        0.22        0.86      1.51 o 
   6 -11   3        1.57        1.51      1.73 o 
   7 -11   3        4.58        3.24      1.51 o 
   1 -10   3        7.48       12.52      2.81 o 
   2 -10   3       10.89        9.28      2.59 o 
   3 -10   3        3.14        4.53      1.94 o 
   4 -10   3        0.33       -0.43      1.08 o 
   5 -10   3        0.83        0.86      1.30 o 
   6 -10   3       17.47       20.27      1.90 o 
   7 -10   3       17.40       17.27      2.59 o 
   8 -10   3        0.02        0.22      1.30 o 
   9 -10   3        0.07        1.08      1.51 o 
  -1  -9   3       42.28       51.17      4.75 o 
   0  -9   3        4.79        1.94      1.51 o 
   1  -9   3        8.11        5.83      1.94 o 
   2  -9   3        3.78        1.73      1.30 o 
   3  -9   3        0.20        1.08      1.30 o 
   4  -9   3        1.89        0.97      1.19 o 
   5  -9   3       40.94       45.46      2.36 o 
   6  -9   3       89.45       91.40      3.28 o 
   7  -9   3        4.39        4.53      1.73 o 
   8  -9   3        2.76        5.61      1.94 o 
   9  -9   3        3.95        6.05      1.94 o 
  10  -9   3       11.78       15.76      2.81 o 
  -3  -8   3        9.93       12.31      2.59 o 
  -2  -8   3        0.09        0.22      1.08 o 
  -1  -8   3       20.77       17.06      2.81 o 
   0  -8   3        3.52        0.86      1.08 o 
   1  -8   3        7.70       11.23      2.16 o 
   2  -8   3      170.59      154.82      6.05 o 
   3  -8   3       19.75       19.20      3.13 o 
   4  -8   3        0.99        0.76      0.61 o 
   5  -8   3        0.60        1.01      0.67 o 
   6  -8   3      647.35      669.37     12.52 o 
   7  -8   3        5.45        7.56      1.94 o 
   8  -8   3        0.11       -1.30      0.86 o 
   9  -8   3       87.51       80.54      4.97 o 
  10  -8   3        2.23        3.02      1.73 o 
  -3  -7   3        2.70        2.59      1.51 o 
  -2  -7   3       60.86       72.33      4.53 o 
  -1  -7   3       34.46       33.47      3.24 o 
   0  -7   3        5.23        4.32      1.51 o 
   1  -7   3       46.97       50.31      3.45 o 
   2  -7   3        1.80        2.40      0.67 o 
   3  -7   3        3.01        5.69      0.92 o 
   4  -7   3       76.13       75.74      2.60 o 
   5  -7   3       16.65       16.15      1.37 o 
   6  -7   3      102.07       98.03      4.53 o 
   7  -7   3        2.68        2.16      1.08 o 
   8  -7   3        5.66        7.34      1.73 o 
   9  -7   3       11.91       13.17      2.59 o 
  10  -7   3        1.78        0.65      1.51 o 
  -4  -6   3       24.60       20.73      2.59 o 
  -3  -6   3       11.93       16.19      2.16 o 
  -2  -6   3       23.67       27.42      2.81 o 
  -1  -6   3       10.24       11.23      1.94 o 
   0  -6   3       94.95       99.11      4.32 o 
   1  -6   3        3.05        2.21      0.67 o 
   2  -6   3      103.20      103.31      2.74 o 
   3  -6   3       67.08       68.69      2.48 o 
   4  -6   3        3.64        2.87      0.67 o 
   5  -6   3        2.17        2.08      0.76 o 
   6  -6   3        0.67        0.86      0.86 o 
   7  -6   3        0.09       -0.65      0.86 o 
   8  -6   3        0.16        0.00      1.08 o 
   9  -6   3       44.76       52.47      4.10 o 
  10  -6   3        0.83       -0.65      1.51 o 
  -6  -5   3        0.55        0.65      1.51 o 
  -5  -5   3        7.06        8.21      2.16 o 
  -4  -5   3      244.28      240.71      5.11 o 
  -3  -5   3       97.70       91.17      2.97 o 
  -2  -5   3      103.12      103.73      2.80 o 
  -1  -5   3       23.17       22.05      1.35 o 
   0  -5   3       18.44       19.50      2.38 o 
   1  -5   3      142.08      145.83      3.04 o 
   2  -5   3       11.56       11.68      0.92 o 
   3  -5   3       12.82       11.80      1.30 o 
   4  -5   3      138.13      161.32      2.24 o 
   5  -5   3      203.36      215.98      3.58 o 
   6  -5   3        5.94        6.91      1.51 o 
   7  -5   3        2.46        1.03      0.67 o 
   8  -5   3       14.47       15.95      2.59 o 
   9  -5   3        6.13        9.27      1.44 o 
  10  -5   3        1.51        0.22      0.98 o 
  -7  -4   3       21.33       30.01      3.67 o 
  -6  -4   3        2.55        1.51      1.30 o 
  -5  -4   3       88.72       95.44      4.75 o 
  -4  -4   3      761.40      792.27      7.09 o 
  -3  -4   3      419.51      411.77      5.80 o 
  -2  -4   3        4.43        3.33      0.67 o 
  -1  -4   3      692.42      753.53      6.79 o 
   0  -4   3       81.17       93.72      3.99 o 
   1  -4   3        1.28        0.60      0.36 o 
   2  -4   3      107.98      108.75      2.29 o 
   3  -4   3       19.10       19.00      0.76 o 
   4  -4   3       97.23      120.43      1.92 o 
   5  -4   3       13.46       15.24      1.14 o 
   6  -4   3       10.66       10.36      1.07 o 
   7  -4   3       40.81       45.37      5.18 o 
   8  -4   3        7.98        9.49      1.37 o 
   9  -4   3        4.89        5.05      1.29 o 
  10  -4   3        1.48        1.73      1.62 o 
  -8  -3   3        8.81        8.21      2.59 o 
  -7  -3   3        0.90        2.59      1.51 o 
  -6  -3   3       33.70       37.20      2.27 o 
  -5  -3   3       18.23       18.14      1.94 o 
  -4  -3   3        0.34        0.00      0.46 o 
  -3  -3   3        1.37        0.86      0.65 o 
  -2  -3   3       28.64       22.46      1.73 o 
  -1  -3   3       10.75       10.15      1.08 o 
   0  -3   3      143.06      145.10      3.67 o 
   1  -3   3        0.60        2.74      0.46 o 
   2  -3   3       47.63       58.98      1.25 o 
   3  -3   3     1756.42     1879.74      9.28 o 
   4  -3   3      852.59      929.33      6.46 o 
   5  -3   3      136.62      118.24      3.67 o 
   6  -3   3      852.63      848.89      9.00 o 
   7  -3   3      193.83      206.81      4.57 o 
   8  -3   3      103.98       99.95      3.99 o 
   9  -3   3        4.68        7.83      1.94 o 
  10  -3   3        0.56       -1.30      1.30 o 
  -8  -2   3        0.04        0.43      1.30 o 
  -7  -2   3        1.12        1.30      1.08 o 
  -6  -2   3        0.85        0.65      1.08 o 
  -5  -2   3       94.17       95.76      2.58 o 
  -4  -2   3      168.11      162.49      3.10 o 
  -3  -2   3       32.64       30.88      1.73 o 
  -2  -2   3      145.64      151.79      3.67 o 
  -1  -2   3      450.86      425.59      6.05 o 
   0  -2   3        9.02       10.80      1.08 o 
   1  -2   3        4.19        2.61      0.46 o 
   2  -2   3        0.07        1.48      0.25 o 
   3  -2   3       77.44       81.23      1.15 o 
   4  -2   3      181.70      190.75      1.84 o 
   5  -2   3        1.06        2.16      0.61 o 
   6  -2   3       69.79       74.79      2.64 o 
   7  -2   3       33.78       35.03      5.94 o 
   8  -2   3       10.81        7.56      1.94 o 
   9  -2   3        4.05        6.69      2.16 o 
  -8  -1   3        1.35        3.02      1.51 o 
  -7  -1   3        0.00       -0.22      1.08 o 
  -6  -1   3       29.64       28.93      2.59 o 
  -5  -1   3        1.39        1.62      0.76 o 
  -4  -1   3       54.72       53.29      1.66 o 
  -3  -1   3       48.46       50.77      2.48 o 
  -2  -1   3      157.39      131.50      3.02 o 
  -1  -1   3      238.83      225.97      2.75 o 
   0  -1   3       78.22       81.62      2.38 o 
   1  -1   3      947.93      888.83     12.31 o 
   2  -1   3      338.28      348.66      3.24 o 
   3  -1   3       73.71       65.19      1.71 o 
   4  -1   3       18.07       17.04      0.78 o 
   5  -1   3       22.61       20.21      1.35 o 
   6  -1   3        4.44        3.67      0.92 o 
   7  -1   3       15.02       10.58      2.16 o 
   8  -1   3        3.55        3.45      1.73 o 
   9  -1   3        5.90        3.67      1.94 o 
  -9   0   3        2.23        2.16      1.73 o 
  -8   0   3        0.29        1.08      1.30 o 
  -7   0   3       36.44       37.79      3.02 o 
  -6   0   3      116.33      108.83      4.53 o 
  -5   0   3       28.23       27.25      1.35 o 
  -4   0   3      288.52      278.16      6.91 o 
  -3   0   3       15.31       12.24      0.66 o 
  -2   0   3     2142.64     2146.50     17.06 o 
  -1   0   3      577.05      562.48      6.91 o 
   0   0   3       22.66       24.19      1.07 o 
   1   0   3      429.62      389.98      3.07 o 
   2   0   3       15.89       19.48      0.73 o 
   3   0   3       92.97       98.32      1.71 o 
   4   0   3       55.71       55.20      1.60 o 
   5   0   3       34.48       30.01      2.81 o 
   6   0   3       16.63       19.00      2.59 o 
   7   0   3        0.08       -0.43      1.08 o 
   8   0   3        0.16        0.00      1.30 o 
 -10   1   3        0.92        0.22      1.51 o 
  -9   1   3        4.76        5.18      1.73 o 
  -8   1   3        9.80       11.66      2.16 o 
  -7   1   3       19.61       17.71      2.16 o 
  -6   1   3      391.61      392.33      8.42 o 
  -5   1   3      102.89       95.45      5.61 o 
  -4   1   3      800.80      807.89      6.79 o 
  -3   1   3       98.55      101.14      2.06 o 
  -2   1   3      133.06      133.50      2.21 o 
  -1   1   3     1233.74     1169.47      7.56 o 
   0   1   3     2095.08     2015.22     12.85 o 
   1   1   3      319.76      350.81      4.33 o 
   2   1   3      377.43      378.71      4.76 o 
   3   1   3       51.69       45.99      2.48 o 
   4   1   3        0.03       -0.11      0.46 o 
   5   1   3        0.35        2.16      1.30 o 
   6   1   3        1.97        1.30      1.30 o 
   7   1   3        0.02        0.43      1.51 o 
 -10   2   3        0.14       -0.43      1.51 o 
  -9   2   3        7.92        5.61      1.94 o 
  -8   2   3        1.02        0.22      0.86 o 
  -7   2   3       10.43       11.01      1.94 o 
  -6   2   3       37.85       40.16      2.81 o 
  -5   2   3        2.16        2.51      0.52 o 
  -4   2   3       40.17       60.67      2.59 o 
  -3   2   3        1.98        2.33      0.52 o 
  -2   2   3      380.56      428.21      4.30 o 
  -1   2   3       19.81       22.60      0.88 o 
   0   2   3       74.00       89.72      2.29 o 
   1   2   3      790.70      858.30      8.07 o 
   2   2   3       45.55       42.09      1.81 o 
   3   2   3        9.79        8.60      1.30 o 
   4   2   3       95.12       87.45      4.53 o 
   5   2   3        9.08       13.60      2.38 o 
   6   2   3        1.17        1.51      1.51 o 
   7   2   3        0.97        1.08      1.73 o 
 -10   3   3        0.42        0.86      1.51 o 
  -9   3   3        0.41        0.65      1.30 o 
  -8   3   3        5.27        4.97      1.51 o 
  -7   3   3       56.08       50.09      3.24 o 
  -6   3   3       26.64       25.26      2.38 o 
  -5   3   3      169.13      171.29      3.78 o 
  -4   3   3      799.97      823.94      7.40 o 
  -3   3   3     1316.15     1323.64     12.09 o 
  -2   3   3       20.69       17.77      1.04 o 
  -1   3   3        8.85        9.24      1.08 o 
   0   3   3      160.51      155.71      3.35 o 
   1   3   3       19.53       24.52      1.53 o 
   2   3   3        0.70        1.03      0.56 o 
   3   3   3        1.20        2.12      1.30 o 
   4   3   3       23.16       23.75      3.02 o 
   5   3   3        2.28        2.38      1.51 o 
   6   3   3        0.93        2.59      1.73 o 
 -10   4   3        7.09        4.97      1.94 o 
  -9   4   3       28.55       27.85      3.02 o 
  -8   4   3       44.87       41.03      3.45 o 
  -7   4   3        0.50        1.51      1.08 o 
  -6   4   3       32.29       29.62      1.73 o 
  -5   4   3        0.35       -0.11      0.46 o 
  -4   4   3        4.67        3.64      0.67 o 
  -3   4   3        0.02       -0.22      1.08 o 
  -2   4   3      109.50      110.55      4.10 o 
  -1   4   3        0.09        0.06      0.52 o 
   0   4   3       72.90       68.30      2.44 o 
   1   4   3       25.93       25.48      1.68 o 
   2   4   3       17.02       14.80      1.44 o 
   3   4   3        0.14       -0.19      0.67 o 
   4   4   3       10.01        6.69      2.16 o 
   5   4   3        4.62        0.86      1.73 o 
 -10   5   3        0.33        2.16      1.73 o 
  -9   5   3       23.87       17.06      2.59 o 
  -8   5   3        5.27        3.45      1.51 o 
  -7   5   3        2.27        4.75      1.51 o 
  -6   5   3       32.09       36.12      1.90 o 
  -5   5   3      350.25      340.09      5.19 o 
  -4   5   3       64.26       66.33      2.21 o 
  -3   5   3       81.38       83.13      3.89 o 
  -2   5   3      278.65      255.87      6.91 o 
  -1   5   3        1.31        1.87      0.67 o 
   0   5   3      128.30      128.53      3.74 o 
   1   5   3        8.26        6.12      2.48 o 
   2   5   3        0.99        1.73      0.92 o 
   3   5   3        7.24        9.10      1.60 o 
   4   5   3        1.55        2.81      2.16 o 
 -10   6   3        1.17        0.43      1.08 o 
  -9   6   3       15.24       11.88      2.38 o 
  -8   6   3        0.80        2.16      1.30 o 
  -7   6   3        0.00       -0.65      0.86 o 
  -6   6   3        0.23       -0.43      0.61 o 
  -5   6   3       12.75       14.32      1.29 o 
  -4   6   3        3.66        5.40      1.51 o 
  -3   6   3        6.95        7.56      1.73 o 
  -2   6   3      281.44      305.10      8.42 o 
  -1   6   3       16.25       17.08      1.60 o 
   0   6   3       27.86       32.44      2.29 o 
   1   6   3        8.29       13.83      1.68 o 
   2   6   3       28.22       29.02      2.36 o 
   3   6   3        3.05        0.65      1.94 o 
 -10   7   3        0.14       -0.86      1.30 o 
  -9   7   3        0.86        1.73      1.51 o 
  -8   7   3        4.52        3.45      1.51 o 
  -7   7   3        0.17       -0.86      1.08 o 
  -6   7   3        5.08        4.75      1.51 o 
  -5   7   3        5.62        9.50      1.94 o 
  -4   7   3        6.08        6.48      1.73 o 
  -3   7   3        0.10        0.86      1.08 o 
  -2   7   3      132.96      133.44      6.05 o 
  -1   7   3       46.78       51.17      3.89 o 
   0   7   3        2.32        4.97      1.94 o 
   1   7   3        9.73       12.09      2.59 o 
  -9   8   3        1.05        0.86      1.51 o 
  -6   8   3       48.71       49.01      3.67 o 
  -5   8   3        0.19        1.08      1.30 o 
  -4   8   3        6.04        8.42      2.16 o 
  -3   8   3       45.67       48.58      4.10 o 
  -2   8   3       12.86       12.96      2.59 o 
  -1   8   3       20.02       19.22      3.02 o 
  -6   9   3        1.50        3.24      1.73 o 
  -5   9   3        5.35        4.53      1.94 o 
  -4   9   3        8.21        6.48      2.38 o 
   4 -11   4        0.71        0.00      1.51 o 
   5 -11   4        0.26        0.43      1.51 o 
   6 -11   4        0.07        0.32      0.92 o 
   7 -11   4       14.09       12.09      2.38 o 
   1 -10   4        1.14        1.08      1.51 o 
   2 -10   4        2.46        4.10      1.94 o 
   3 -10   4        3.75        6.05      2.16 o 
   4 -10   4        0.00        0.86      1.30 o 
   5 -10   4        5.65        4.44      1.62 o 
   6 -10   4       11.72       12.22      3.99 o 
   7 -10   4        2.19        2.59      1.51 o 
   8 -10   4        0.65        0.65      1.30 o 
   9 -10   4        3.01        4.75      1.94 o 
  -1  -9   4        0.40        0.86      1.51 o 
   0  -9   4        0.02       -0.22      1.08 o 
   1  -9   4       18.16       12.09      2.38 o 
   2  -9   4       43.54       37.79      3.67 o 
   3  -9   4        0.43        0.86      0.67 o 
   4  -9   4       25.81       19.28      2.16 o 
   5  -9   4       35.75       33.49      2.14 o 
   6  -9   4       41.41       43.83      3.45 o 
   7  -9   4        4.29        5.18      1.73 o 
   8  -9   4        1.98        3.02      1.73 o 
   9  -9   4       13.56       11.01      2.59 o 
  -3  -8   4        5.68        8.42      2.38 o 
  -2  -8   4       13.45       12.52      2.38 o 
  -1  -8   4        2.13        2.81      1.51 o 
   0  -8   4        0.40        0.22      0.86 o 
   1  -8   4       14.66       12.09      2.16 o 
   2  -8   4      143.98      124.70      3.57 o 
   3  -8   4        1.93        1.08      0.61 o 
   4  -8   4      183.82      159.45      4.86 o 
   5  -8   4      145.89      151.41      3.89 o 
   6  -8   4       37.80       34.55      3.02 o 
   7  -8   4        0.00       -0.22      0.86 o 
   8  -8   4        7.14        8.42      2.16 o 
   9  -8   4        9.33       10.15      2.38 o 
  10  -8   4        0.04        1.30      1.51 o 
  -3  -7   4       23.71       18.79      2.81 o 
  -2  -7   4       32.38       36.71      3.24 o 
  -1  -7   4        3.77        1.94      1.08 o 
   0  -7   4       77.54       79.68      4.32 o 
   1  -7   4       50.66       58.73      3.67 o 
   2  -7   4       51.24       49.94      2.12 o 
   3  -7   4      146.64      153.75      3.66 o 
   4  -7   4      243.72      254.04      4.73 o 
   5  -7   4       41.82       42.04      1.98 o 
   6  -7   4       99.65       97.17      4.53 o 
   7  -7   4       35.50       35.41      3.24 o 
   8  -7   4       91.37       97.81      4.97 o 
   9  -7   4       66.51       63.70      4.53 o 
  10  -7   4       10.50        9.72      2.38 o 
  -4  -6   4       11.04       11.23      2.16 o 
  -3  -6   4       22.53       25.26      2.59 o 
  -2  -6   4        2.73        1.94      1.08 o 
  -1  -6   4       51.98       49.45      3.24 o 
   0  -6   4      205.31      215.28      6.26 o 
   1  -6   4       70.12       75.07      2.52 o 
   2  -6   4       14.02       14.13      1.14 o 
   3  -6   4       79.88       80.76      2.44 o 
   4  -6   4      114.01      119.47      3.45 o 
   5  -6   4       66.77       63.91      3.45 o 
   6  -6   4       58.00       60.89      3.67 o 
   7  -6   4       28.20       30.45      3.02 o 
   8  -6   4        0.06       -0.22      1.08 o 
   9  -6   4        3.71        3.67      1.73 o 
  10  -6   4       18.64       16.84      3.02 o 
  -5  -5   4        0.24       -0.22      1.08 o 
  -4  -5   4       33.62       33.61      2.91 o 
  -3  -5   4      163.24      160.66      4.86 o 
  -2  -5   4       25.37       27.02      2.05 o 
  -1  -5   4       63.01       57.22      3.02 o 
   0  -5   4       66.12       76.22      3.45 o 
   1  -5   4       31.52       25.66      1.40 o 
   2  -5   4        2.95        2.16      0.61 o 
   3  -5   4       10.06       10.10      0.92 o 
   4  -5   4       23.85       23.93      1.47 o 
   5  -5   4        6.97        7.04      0.66 o 
   6  -5   4       58.05       59.01      2.27 o 
   7  -5   4       10.07       14.02      2.05 o 
   8  -5   4        2.92        2.67      0.98 o 
   9  -5   4       11.76       13.17      1.75 o 
  10  -5   4        2.89        2.59      1.22 o 
  -7  -4   4        3.91        3.02      1.73 o 
  -6  -4   4       45.17       34.33      3.45 o 
  -5  -4   4       59.22       61.41      2.58 o 
  -4  -4   4       44.20       48.69      3.56 o 
  -3  -4   4        5.97        5.18      1.30 o 
  -2  -4   4       33.68       40.16      2.59 o 
  -1  -4   4      524.94      606.53      9.50 o 
   0  -4   4       32.28       32.17      2.16 o 
   1  -4   4       14.25        7.92      1.40 o 
   2  -4   4       23.63       28.50      1.73 o 
   3  -4   4       80.98       86.85      1.58 o 
   4  -4   4      204.31      224.02      2.78 o 
   5  -4   4        0.08       -0.22      0.46 o 
   6  -4   4       18.50       16.52      1.37 o 
   7  -4   4      320.52      330.70      5.88 o 
   8  -4   4       40.18       41.93      3.24 o 
   9  -4   4       15.74       17.89      2.05 o 
  10  -4   4        0.44        0.65      1.30 o 
  -8  -3   4        3.23        3.24      1.94 o 
  -6  -3   4       44.38       43.40      3.24 o 
  -5  -3   4       19.23       18.90      2.05 o 
  -4  -3   4      253.80      244.83      4.75 o 
  -3  -3   4      250.19      247.92      4.04 o 
  -2  -3   4      271.78      298.41      6.05 o 
  -1  -3   4     1473.49     1576.54     11.07 o 
   0  -3   4       84.77       96.09      3.02 o 
   1  -3   4      175.33      152.56      2.67 o 
   2  -3   4      824.52      874.68      6.69 o 
   3  -3   4      251.93      274.06      4.03 o 
   4  -3   4      140.99      145.27      2.22 o 
   5  -3   4       11.91        9.77      0.98 o 
   6  -3   4       81.31       87.66      3.24 o 
   7  -3   4        8.52        8.73      1.51 o 
   8  -3   4       14.17       13.10      4.75 o 
   9  -3   4        2.23        1.94      1.51 o 
  -8  -2   4        2.09        3.67      1.73 o 
  -7  -2   4       11.36       10.36      2.16 o 
  -6  -2   4      103.27      108.18      4.75 o 
  -5  -2   4       35.54       32.97      1.84 o 
  -4  -2   4       19.55       18.85      1.29 o 
  -3  -2   4       91.26       80.11      3.02 o 
  -2  -2   4      210.18      204.91      4.53 o 
  -1  -2   4       52.87       55.71      2.38 o 
   0  -2   4     1098.28     1115.51      7.94 o 
   1  -2   4      191.54      199.91      2.67 o 
   2  -2   4      546.19      584.32      5.03 o 
   3  -2   4      446.09      424.17      3.80 o 
   4  -2   4       46.99       45.53      1.30 o 
   5  -2   4       37.63       41.00      2.16 o 
   6  -2   4     1612.11     1671.05     13.86 o 
   7  -2   4        0.63        0.43      1.30 o 
   8  -2   4        2.91        0.65      1.51 o 
   9  -2   4      115.50      150.28      7.56 o 
  -9  -1   4        3.05        5.40      2.16 o 
  -8  -1   4        1.48        1.73      1.51 o 
  -7  -1   4        0.75        1.73      1.08 o 
  -6  -1   4       66.84       75.79      4.10 o 
  -5  -1   4        3.27        3.68      0.76 o 
  -4  -1   4      111.01      106.17      2.49 o 
  -3  -1   4      361.92      355.41      6.05 o 
  -2  -1   4      199.28      201.29      2.97 o 
  -1  -1   4      208.91      232.98      4.53 o 
   0  -1   4     1490.47     1498.52     13.82 o 
   1  -1   4      205.02      208.62      2.40 o 
   2  -1   4      746.33      721.82      4.95 o 
   3  -1   4      757.19      717.94      5.65 o 
   4  -1   4       90.96       90.94      1.84 o 
   5  -1   4      352.53      344.92      5.29 o 
   6  -1   4       14.26       11.44      2.16 o 
   7  -1   4       20.30       22.02      2.81 o 
   8  -1   4       37.59       37.57      4.10 o 
  -9   0   4        4.23        1.94      1.73 o 
  -8   0   4        4.37        2.16      1.30 o 
  -7   0   4       89.08       94.14      4.53 o 
  -6   0   4        2.29        1.94      1.08 o 
  -5   0   4        7.61        8.59      0.98 o 
  -4   0   4      655.83      683.72      5.15 o 
  -3   0   4       60.59       67.80      5.40 o 
  -2   0   4      109.34      114.87      3.24 o 
  -1   0   4       82.16       85.07      2.81 o 
   0   0   4      175.17      185.50      3.45 o 
   1   0   4       52.80       50.00      1.17 o 
   2   0   4        5.00        8.41      0.92 o 
   3   0   4       14.28       14.56      0.89 o 
   4   0   4        0.67        0.00      0.46 o 
   5   0   4        1.46        1.30      1.08 o 
   6   0   4       26.22       22.02      2.81 o 
   7   0   4        0.00        2.16      1.51 o 
   8   0   4       13.89       21.59      3.45 o 
 -10   1   4        1.17        0.86      1.73 o 
  -9   1   4        1.23        4.53      1.73 o 
  -8   1   4       25.70       27.85      3.02 o 
  -7   1   4        2.96        1.08      1.08 o 
  -6   1   4       10.59        8.21      1.51 o 
  -5   1   4       61.83       61.68      1.97 o 
  -4   1   4     1704.53     1639.75     11.34 o 
  -3   1   4      418.35      421.92      6.15 o 
  -2   1   4      262.17      262.70      7.23 o 
  -1   1   4      169.36      163.67      4.10 o 
   0   1   4       41.08       40.79      1.60 o 
   1   1   4       76.83       86.30      2.36 o 
   2   1   4       11.24        9.88      0.98 o 
   3   1   4       43.08       36.43      3.67 o 
   4   1   4        3.30        3.02      1.30 o 
   5   1   4      136.89      124.16      5.83 o 
   6   1   4        0.14       -0.43      1.08 o 
   7   1   4        1.21        0.65      1.51 o 
 -10   2   4        1.37        2.59      1.94 o 
  -9   2   4        4.96        4.32      1.94 o 
  -8   2   4        0.09       -1.30      0.86 o 
  -7   2   4       49.46       51.17      3.45 o 
  -6   2   4        2.05        1.73      1.08 o 
  -5   2   4        1.28        1.59      0.97 o 
  -4   2   4     1543.88     1585.10     16.41 o 
  -3   2   4      901.90      900.46      7.55 o 
  -2   2   4      204.56      206.73      3.06 o 
  -1   2   4      459.68      473.90      9.28 o 
   0   2   4      131.35      141.44      3.13 o 
   1   2   4       13.14       10.58      1.07 o 
   2   2   4        9.52       10.63      1.14 o 
   3   2   4       26.11       30.56      2.27 o 
   4   2   4        2.33        1.08      1.30 o 
   5   2   4       31.81       23.54      3.02 o 
   6   2   4        0.12        0.86      1.73 o 
 -10   3   4        8.98        5.61      2.16 o 
  -9   3   4        0.05        0.65      1.30 o 
  -8   3   4       45.40       45.99      3.45 o 
  -7   3   4        9.06        7.77      1.73 o 
  -6   3   4       17.69       19.13      1.35 o 
  -5   3   4       15.32       20.88      1.40 o 
  -4   3   4       21.52       21.98      2.16 o 
  -3   3   4      530.57      546.01      7.13 o 
  -2   3   4       11.60       11.95      0.88 o 
  -1   3   4       39.35       39.47      2.59 o 
   0   3   4       33.95       35.85      1.81 o 
   1   3   4       11.21        8.68      1.08 o 
   2   3   4       17.60       17.94      1.50 o 
   3   3   4       68.37       61.32      2.64 o 
   4   3   4       62.62       63.48      4.53 o 
   5   3   4       17.78       17.06      2.81 o 
 -10   4   4        3.69        2.81      1.51 o 
  -9   4   4        0.76        0.43      1.30 o 
  -8   4   4        1.53        0.86      0.86 o 
  -7   4   4        6.41        7.99      1.73 o 
  -6   4   4        0.00        0.43      0.61 o 
  -5   4   4       32.03       34.02      1.68 o 
  -4   4   4       45.15       48.20      2.16 o 
  -3   4   4        0.81        0.89      0.52 o 
  -2   4   4       52.95       46.21      2.81 o 
  -1   4   4       59.65       57.71      2.70 o 
   0   4   4       67.34       63.09      2.60 o 
   1   4   4        6.68        5.50      1.04 o 
   2   4   4       87.98       84.36      3.20 o 
   3   4   4       22.10       22.71      2.48 o 
   4   4   4        4.08        1.73      1.73 o 
 -10   5   4        2.93        4.75      1.73 o 
  -9   5   4        0.13        1.51      1.30 o 
  -8   5   4        3.58        3.45      1.51 o 
  -7   5   4        0.01       -0.86      0.86 o 
  -6   5   4       54.96       57.34      5.51 o 
  -5   5   4        9.17        9.75      1.51 o 
  -4   5   4        3.85        6.05      1.51 o 
  -3   5   4        6.40        6.48      1.51 o 
  -2   5   4       15.67       16.19      2.16 o 
  -1   5   4       40.06       36.12      2.48 o 
   0   5   4       24.44       24.50      1.90 o 
   1   5   4        0.36       -0.50      0.67 o 
   2   5   4        0.24        0.93      0.92 o 
   3   5   4        0.00       -1.08      1.51 o 
 -10   6   4        0.03       -0.65      1.30 o 
  -9   6   4        1.17        1.94      1.51 o 
  -8   6   4        0.04       -1.30      0.86 o 
  -7   6   4       20.32       16.63      2.38 o 
  -6   6   4       17.16       14.56      1.44 o 
  -5   6   4       25.66       26.56      2.59 o 
  -4   6   4       49.21       53.12      3.67 o 
  -3   6   4       18.52       20.73      2.59 o 
  -2   6   4      266.22      262.13      8.21 o 
  -1   6   4       15.04       15.11      2.38 o 
   0   6   4        3.39        4.97      1.37 o 
   1   6   4        4.74        4.92      1.35 o 
   2   6   4       20.77       23.65      2.91 o 
 -10   7   4        1.72        1.30      1.51 o 
  -9   7   4        0.00        0.22      1.30 o 
  -8   7   4        0.56        1.94      1.30 o 
  -6   7   4       16.62       24.18      2.59 o 
  -5   7   4       14.13       15.55      2.38 o 
  -4   7   4       11.03       11.01      2.16 o 
  -3   7   4        0.07        0.65      1.30 o 
  -2   7   4       21.17       21.81      3.02 o 
  -1   7   4        1.40        0.00      1.08 o 
   0   7   4       13.37        8.03      1.60 o 
  -7   8   4        3.82        2.16      1.51 o 
  -6   8   4        8.32        7.13      1.94 o 
  -5   8   4       14.00       17.06      2.81 o 
  -4   8   4        0.00        0.22      1.30 o 
  -3   8   4        0.02        0.00      1.51 o 
  -2   8   4        1.44        1.30      1.73 o 
   4 -11   5        3.39        2.59      1.94 o 
   5 -11   5        1.39        3.13      1.22 o 
   6 -11   5        3.28        0.43      1.30 o 
   7 -11   5        1.20        1.51      1.51 o 
   1 -10   5        0.48        1.51      1.51 o 
   2 -10   5       11.46       14.25      2.59 o 
   3 -10   5        4.10        4.97      1.94 o 
   4 -10   5        1.57        0.43      0.76 o 
   5 -10   5        3.59        4.39      1.14 o 
   6 -10   5        0.22        0.00      0.86 o 
   7 -10   5        3.18        1.30      1.51 o 
   8 -10   5        0.10        0.22      1.30 o 
  -1  -9   5        7.52        6.05      1.94 o 
   0  -9   5        2.07        0.00      1.08 o 
   1  -9   5       13.56        8.42      2.16 o 
   2  -9   5        0.09        0.00      1.08 o 
   3  -9   5        0.71        1.17      0.72 o 
   4  -9   5        3.90        2.21      1.62 o 
   5  -9   5       39.86       44.37      2.44 o 
   6  -9   5        8.88        8.85      1.94 o 
   7  -9   5        0.96        1.51      1.08 o 
   8  -9   5        5.62        5.18      1.73 o 
   9  -9   5        0.33       -0.86      1.08 o 
  -3  -8   5       11.77       11.88      2.38 o 
  -2  -8   5        7.85        9.72      2.38 o 
  -1  -8   5        4.90        5.40      1.73 o 
   0  -8   5       75.45       63.48      4.32 o 
   1  -8   5        8.41        9.72      2.16 o 
   2  -8   5        0.05        0.24      0.67 o 
   3  -8   5        0.46        0.22      0.86 o 
   4  -8   5      481.34      474.72      7.18 o 
   5  -8   5       10.98       10.16      1.84 o 
   6  -8   5        0.05        0.22      0.86 o 
   7  -8   5       39.55       43.40      3.67 o 
   8  -8   5        2.05        2.16      1.51 o 
   9  -8   5        3.29        1.08      1.51 o 
  10  -8   5        0.71        3.45      1.94 o 
  -4  -7   5        4.99        1.94      1.51 o 
  -3  -7   5        3.01        4.53      1.51 o 
  -2  -7   5        1.78        3.02      1.30 o 
  -1  -7   5        2.75        5.61      1.51 o 
   0  -7   5       34.32       31.09      3.02 o 
   1  -7   5        0.02       -0.43      0.86 o 
   2  -7   5        2.40        2.71      1.62 o 
   3  -7   5        1.89        1.44      0.67 o 
   4  -7   5     1088.78     1063.99     10.38 o 
   5  -7   5      114.23      113.18      3.45 o 
   6  -7   5        0.10       -0.22      0.86 o 
   7  -7   5      184.06      187.85      6.91 o 
   8  -7   5        1.08        1.08      1.51 o 
   9  -7   5        2.16        1.94      1.73 o 
  10  -7   5        0.31        0.43      1.51 o 
  -4  -6   5       50.61       53.55      3.67 o 
  -3  -6   5        0.00        0.43      0.86 o 
  -2  -6   5       17.73       18.57      2.16 o 
  -1  -6   5       36.78       40.81      3.02 o 
   0  -6   5        5.84        3.02      1.08 o 
   1  -6   5        6.78        9.39      1.07 o 
   2  -6   5       65.82       50.13      2.06 o 
   3  -6   5        8.78        8.38      0.98 o 
   4  -6   5       81.01       81.90      2.52 o 
   5  -6   5        1.96        2.77      0.83 o 
   6  -6   5        5.23        5.18      1.51 o 
   7  -6   5       23.91       18.14      2.38 o 
   8  -6   5        4.88       10.15      2.16 o 
   9  -6   5        2.77        6.69      1.94 o 
  10  -6   5        0.41        0.65      1.73 o 
  -4  -5   5       14.43       18.57      2.16 o 
  -3  -5   5       45.06       40.59      2.81 o 
  -2  -5   5       81.72       79.03      3.89 o 
  -1  -5   5        0.13       -0.22      0.65 o 
   0  -5   5      279.06      284.59      6.69 o 
   1  -5   5      185.20      189.80      3.74 o 
   2  -5   5        9.17        9.03      0.78 o 
   3  -5   5       45.13       49.76      1.90 o 
   4  -5   5       75.98       79.82      2.27 o 
   5  -5   5       17.35       17.49      1.94 o 
   6  -5   5       23.35       26.13      2.59 o 
   7  -5   5        0.10        0.22      0.86 o 
   8  -5   5       13.28       14.90      2.38 o 
   9  -5   5        1.33        1.94      1.73 o 
  -7  -4   5        1.21        0.86      1.73 o 
  -6  -4   5      230.42      233.41      7.34 o 
  -5  -4   5       18.04       22.46      2.38 o 
  -4  -4   5       24.37       23.54      2.16 o 
  -3  -4   5      388.63      391.69      7.99 o 
  -2  -4   5      312.31      304.81      4.89 o 
  -1  -4   5       24.08       25.70      2.16 o 
   0  -4   5      248.84      275.30      6.05 o 
   1  -4   5      340.63      343.12      4.73 o 
   2  -4   5        6.29        7.94      1.08 o 
   3  -4   5       97.70      113.02      3.99 o 
   4  -4   5      158.26      151.99      2.43 o 
   5  -4   5        2.67        3.88      0.83 o 
   6  -4   5        0.09        0.11      0.61 o 
   7  -4   5       54.21       60.54      5.51 o 
   8  -4   5        8.24       11.55      1.53 o 
   9  -4   5        9.39       12.52      2.59 o 
  -7  -3   5       31.67       32.82      3.24 o 
  -6  -3   5       52.54       53.55      3.67 o 
  -5  -3   5      458.32      480.44      6.70 o 
  -4  -3   5       34.49       31.52      2.38 o 
  -3  -3   5       47.80       52.90      2.81 o 
  -2  -3   5       61.28       67.58      3.02 o 
  -1  -3   5       10.93        9.50      1.30 o 
   0  -3   5       74.25       74.71      3.02 o 
   1  -3   5      447.30      469.45      5.27 o 
   2  -3   5      288.76      325.19      3.46 o 
   3  -3   5      286.77      295.53      2.82 o 
   4  -3   5      276.56      285.77      2.99 o 
   5  -3   5        4.87        5.19      0.92 o 
   6  -3   5       54.56       55.55      2.43 o 
   7  -3   5       15.08       18.06      1.68 o 
   8  -3   5        4.41       11.66      2.38 o 
   9  -3   5        0.29        1.08      1.51 o 
  -8  -2   5       12.92       16.41      2.59 o 
  -7  -2   5        4.66        5.83      1.73 o 
  -6  -2   5        1.30        0.00      1.08 o 
  -5  -2   5       18.87       18.69      1.44 o 
  -4  -2   5        6.11        7.77      1.30 o 
  -3  -2   5       54.83       57.22      2.81 o 
  -2  -2   5      262.17      284.37      5.83 o 
  -1  -2   5        0.02        0.26      0.36 o 
   0  -2   5        8.72        7.49      0.76 o 
   1  -2   5      285.00      281.80      2.67 o 
   2  -2   5     1555.39     1730.33      9.39 o 
   3  -2   5        0.08        0.25      0.31 o 
   4  -2   5      334.74      319.33      5.19 o 
   5  -2   5      583.36      610.62      7.31 o 
   6  -2   5       21.14       19.87      2.59 o 
   7  -2   5        0.01        0.43      1.08 o 
   8  -2   5        9.25       11.23      2.59 o 
  -9  -1   5        1.66        1.30      1.73 o 
  -8  -1   5        6.15        6.48      1.94 o 
  -7  -1   5       17.67       23.32      2.81 o 
  -6  -1   5      196.82      194.98      6.48 o 
  -5  -1   5       34.53       40.25      2.05 o 
  -4  -1   5       37.57       40.13      1.75 o 
  -3  -1   5      482.31      483.65      5.34 o 
  -2  -1   5        7.67        7.39      0.83 o 
  -1  -1   5      145.57      145.32      4.10 o 
   0  -1   5        4.63        1.94      0.86 o 
   1  -1   5      468.30      493.61      4.21 o 
   2  -1   5       21.93       25.44      1.11 o 
   3  -1   5        0.84        0.75      0.58 o 
   4  -1   5      106.22      105.53      2.15 o 
   5  -1   5       22.62       22.24      2.59 o 
   6  -1   5        0.02        0.00      1.08 o 
   7  -1   5        1.02        0.86      1.30 o 
   8  -1   5       54.19       65.43      5.18 o 
  -9   0   5        0.92        1.08      1.51 o 
  -8   0   5       51.28       53.98      3.89 o 
  -7   0   5        1.90        3.24      1.51 o 
  -6   0   5       19.67       26.34      2.59 o 
  -5   0   5        7.25        5.75      0.70 o 
  -4   0   5       79.64       80.35      1.83 o 
  -3   0   5       93.08       95.01      2.44 o 
  -1   0   5       48.34       44.70      2.38 o 
   0   0   5      155.32      146.43      2.90 o 
   1   0   5       70.55       74.23      2.21 o 
   2   0   5       20.10       23.04      0.94 o 
   3   0   5        9.92       11.73      1.04 o 
   4   0   5      344.24      358.00      9.07 o 
   5   0   5        1.21        1.30      1.08 o 
   6   0   5        5.20        7.99      2.16 o 
   7   0   5       33.77       38.87      4.10 o 
 -10   1   5        0.67       -0.22      1.73 o 
  -9   1   5       29.46       34.55      3.67 o 
  -8   1   5       11.63        9.28      2.16 o 
  -7   1   5       13.39       17.27      2.38 o 
  -6   1   5      290.23      297.54      7.56 o 
  -5   1   5        3.84        3.81      0.76 o 
  -4   1   5     1140.47     1098.98      9.23 o 
  -3   1   5      229.59      215.33      3.59 o 
  -2   1   5      243.71      230.76      3.57 o 
  -1   1   5      247.67      236.87      5.61 o 
   0   1   5      313.74      314.35      4.97 o 
   1   1   5       42.17       37.94      2.16 o 
   2   1   5        6.17        7.21      0.98 o 
   3   1   5        5.02        5.80      0.98 o 
   4   1   5        0.27       -1.08      0.86 o 
   5   1   5        6.42        2.81      1.51 o 
   6   1   5        6.38        5.61      2.16 o 
   7   1   5        1.39        5.61      2.16 o 
 -10   2   5        0.57       -0.65      1.30 o 
  -9   2   5        0.23        1.94      1.51 o 
  -8   2   5       47.85       49.88      3.67 o 
  -7   2   5       56.74       58.95      3.67 o 
  -6   2   5      100.19       89.47      2.64 o 
  -5   2   5       89.65       94.95      2.67 o 
  -4   2   5       25.41       25.22      2.16 o 
  -3   2   5      129.81      123.67      4.86 o 
  -2   2   5       75.96       84.64      2.59 o 
  -1   2   5      379.56      382.19      7.56 o 
   0   2   5       23.51       24.04      1.53 o 
   1   2   5        2.85        2.38      0.72 o 
   2   2   5        0.75        2.20      1.30 o 
   3   2   5       40.23       32.16      1.97 o 
   4   2   5        0.20        1.08      1.30 o 
   5   2   5        0.74        1.08      1.30 o 
   6   2   5       16.90       23.75      3.67 o 
 -10   3   5        0.68        0.22      1.51 o 
  -9   3   5        4.75        3.45      1.51 o 
  -8   3   5        1.06       -0.43      1.08 o 
  -7   3   5       12.87       12.74      1.94 o 
  -6   3   5        5.63        3.53      0.83 o 
  -5   3   5       16.75       19.30      1.37 o 
  -4   3   5        7.08        8.33      0.98 o 
  -3   3   5        2.30        1.48      0.56 o 
  -2   3   5       16.39       18.14      1.94 o 
  -1   3   5       77.57       78.38      3.67 o 
   0   3   5       27.28       28.73      2.38 o 
   1   3   5        8.37       11.47      1.29 o 
   2   3   5       61.96       60.57      2.67 o 
   3   3   5        0.39        0.73      0.83 o 
   4   3   5        2.13        0.43      1.51 o 
   5   3   5        0.03       -1.08      1.51 o 
 -10   4   5        0.02        0.00      1.30 o 
  -9   4   5       14.46       11.88      2.38 o 
  -8   4   5        5.06        7.34      1.94 o 
  -7   4   5       17.17       19.43      2.38 o 
  -6   4   5       68.11       74.22      2.81 o 
  -5   4   5      305.11      301.62      5.03 o 
  -4   4   5       84.79       81.43      4.75 o 
  -3   4   5       11.55       11.23      1.73 o 
  -2   4   5        0.76        1.51      1.08 o 
  -1   4   5       44.97       41.24      3.02 o 
   0   4   5        0.16       -0.03      0.56 o 
   1   4   5        9.01        8.34      1.29 o 
   2   4   5        0.70        1.28      0.88 o 
   3   4   5        0.63        1.73      1.51 o 
   4   4   5        0.23        0.00      1.51 o 
 -10   5   5        8.51        4.32      1.94 o 
  -9   5   5        3.82        5.83      1.94 o 
  -8   5   5        0.01       -1.08      0.86 o 
  -7   5   5        5.04        2.81      1.30 o 
  -6   5   5        0.72        1.57      2.16 o 
  -5   5   5       32.54       34.33      2.81 o 
  -4   5   5        2.15        1.94      1.30 o 
  -3   5   5        3.25        5.40      1.51 o 
  -2   5   5        5.74        8.42      1.73 o 
  -1   5   5        0.30        0.43      0.86 o 
   0   5   5        9.88        5.83      1.29 o 
   1   5   5        4.08        3.21      2.27 o 
   2   5   5        6.20        5.23      1.35 o 
 -10   6   5        3.12        0.86      1.73 o 
  -9   6   5        0.91        1.08      1.30 o 
  -8   6   5        8.25       10.80      2.16 o 
  -7   6   5       72.49       59.81      3.89 o 
  -6   6   5       51.48       51.39      3.67 o 
  -5   6   5        1.93        3.24      1.30 o 
  -4   6   5      113.96      114.01      5.40 o 
  -3   6   5        1.02        0.22      1.08 o 
  -2   6   5       22.83       21.38      2.81 o 
  -1   6   5        8.70        9.72      2.16 o 
   0   6   5       20.73       17.75      1.98 o 
   1   6   5        8.18       11.49      3.45 o 
  -9   7   5        0.18       -0.43      1.30 o 
  -7   7   5       12.40       15.98      2.59 o 
  -6   7   5        0.19        0.65      1.08 o 
  -5   7   5        0.08        1.08      1.30 o 
  -4   7   5       99.00      108.39      5.83 o 
  -3   7   5        2.31        2.81      1.73 o 
  -2   7   5        5.82        3.89      1.73 o 
  -1   7   5        5.87        3.45      1.94 o 
  -7   8   5        0.75       -0.22      1.30 o 
  -6   8   5        3.55        6.26      2.16 o 
  -5   8   5        2.32        2.59      1.94 o 
  -4   8   5        3.12        2.81      1.94 o 
   4 -11   6        0.23       -0.09      1.04 o 
   5 -11   6        4.79        4.10      1.22 o 
   6 -11   6        1.64        3.02      1.51 o 
   7 -11   6        1.50        4.32      1.94 o 
   1 -10   6        0.74        1.51      1.51 o 
   2 -10   6        0.80        1.30      1.51 o 
   3 -10   6        2.01        1.73      1.51 o 
   4 -10   6       15.56       15.80      1.75 o 
   5 -10   6        0.88        0.86      1.19 o 
   6 -10   6       35.72       30.88      3.24 o 
   7 -10   6        1.64        3.45      1.51 o 
   8 -10   6        8.16       15.55      2.81 o 
  -1  -9   6        0.20        0.00      1.30 o 
   0  -9   6        2.91        1.73      1.30 o 
   1  -9   6       17.82       18.14      2.81 o 
   2  -9   6        6.07        7.77      2.16 o 
   3  -9   6        6.67        5.98      2.16 o 
   4  -9   6        3.04        1.30      1.19 o 
   5  -9   6       13.25       12.34      1.53 o 
   6  -9   6        2.20        3.89      1.51 o 
   7  -9   6       12.68       13.60      2.38 o 
   8  -9   6        9.95       11.44      2.38 o 
   9  -9   6        1.38        2.81      1.51 o 
  -3  -8   6        1.12        3.67      1.94 o 
  -2  -8   6        0.24        0.86      1.30 o 
  -1  -8   6        6.92        6.26      1.73 o 
   0  -8   6       71.86       58.95      4.10 o 
   1  -8   6       10.91       11.01      2.16 o 
   2  -8   6       61.98       57.88      3.67 o 
   3  -8   6       27.27       24.62      1.83 o 
   4  -8   6       12.39       13.07      1.37 o 
   5  -8   6       52.65       53.83      2.43 o 
   6  -8   6       21.44       25.26      2.81 o 
   7  -8   6        1.09        0.86      1.30 o 
   8  -8   6       18.57       13.17      2.38 o 
   9  -8   6        0.12        2.16      1.51 o 
  -4  -7   6        0.08        1.26      0.98 o 
  -3  -7   6        3.14        2.59      1.51 o 
  -2  -7   6       33.84       29.58      3.02 o 
  -1  -7   6       35.83       32.82      3.02 o 
   0  -7   6      218.33      205.34      6.91 o 
   1  -7   6       34.88       37.35      3.02 o 
   2  -7   6      300.72      304.94      5.57 o 
   3  -7   6      492.71      508.14      9.39 o 
   4  -7   6       49.47       44.64      2.06 o 
   5  -7   6       20.52       19.06      1.51 o 
   6  -7   6       15.38       15.33      2.16 o 
   7  -7   6       46.37       36.71      3.45 o 
   8  -7   6        2.51        1.94      1.51 o 
   9  -7   6        1.37        1.51      1.51 o 
  -4  -6   6        0.02        0.65      1.30 o 
  -3  -6   6        3.22        4.22      1.07 o 
  -2  -6   6        5.24        6.91      1.51 o 
  -1  -6   6        1.04        0.86      0.86 o 
   0  -6   6        0.19       -0.22      0.65 o 
   1  -6   6        0.00        0.00      0.65 o 
   2  -6   6       20.99       22.45      2.38 o 
   3  -6   6        8.43        7.33      1.08 o 
   4  -6   6        9.91        9.58      1.14 o 
   5  -6   6       27.72       27.35      1.62 o 
   6  -6   6       93.29       86.15      4.53 o 
   7  -6   6      132.34      127.61      5.61 o 
   8  -6   6        1.51        1.94      1.51 o 
   9  -6   6        2.87        6.48      2.16 o 
  -5  -5   6        0.22        0.22      1.08 o 
  -4  -5   6        8.50        9.28      1.73 o 
  -3  -5   6        3.65        6.91      1.51 o 
  -2  -5   6       10.23       12.96      1.94 o 
  -1  -5   6        0.26        0.22      0.65 o 
   0  -5   6        2.06        2.16      0.86 o 
   1  -5   6       32.99       39.47      1.83 o 
   2  -5   6      342.00      352.53      5.27 o 
   3  -5   6        0.89        1.02      0.52 o 
   4  -5   6       73.27       70.48      2.36 o 
   5  -5   6       48.46       40.81      2.81 o 
   6  -5   6        3.66        6.48      1.51 o 
   7  -5   6        5.18        9.07      1.94 o 
   8  -5   6       12.58       14.25      2.59 o 
   9  -5   6        1.13       -0.65      1.30 o 
  -7  -4   6       21.65       23.54      3.02 o 
  -6  -4   6       54.89       63.70      4.32 o 
  -5  -4   6       12.19       13.35      3.02 o 
  -4  -4   6        4.95        6.69      1.51 o 
  -3  -4   6       96.03      113.58      4.53 o 
  -2  -4   6        4.34        4.32      1.30 o 
  -1  -4   6        0.26        0.65      0.86 o 
   0  -4   6        6.34        4.97      1.30 o 
   1  -4   6       13.04       13.63      1.07 o 
   2  -4   6        8.38        8.01      0.92 o 
   3  -4   6        9.74       10.47      0.76 o 
   4  -4   6       44.96       49.24      1.58 o 
   5  -4   6        0.02        0.03      0.52 o 
   6  -4   6       24.18       22.93      2.38 o 
   7  -4   6       24.99       29.14      2.06 o 
   8  -4   6        4.18        4.10      1.73 o 
   9  -4   6        2.24        1.94      1.73 o 
  -8  -3   6       46.91       55.28      4.53 o 
  -7  -3   6       12.27        9.07      2.16 o 
  -6  -3   6       16.22       23.10      2.59 o 
  -5  -3   6       76.11       72.25      4.97 o 
  -4  -3   6       22.26       22.46      2.16 o 
  -3  -3   6      313.22      315.68      7.13 o 
  -2  -3   6       13.19       11.66      1.51 o 
  -1  -3   6       12.72       14.25      1.73 o 
   0  -3   6       66.54       68.02      3.02 o 
   1  -3   6       90.68       95.58      1.99 o 
   2  -3   6        0.92        1.48      0.38 o 
   3  -3   6       56.22       58.22      1.65 o 
   4  -3   6      295.89      288.68      3.08 o 
   5  -3   6      114.55      120.43      3.56 o 
   6  -3   6      229.08      230.97      4.86 o 
   7  -3   6       23.51       23.32      2.81 o 
   8  -3   6        0.54        1.08      1.30 o 
  -8  -2   6        0.00        1.08      1.73 o 
  -7  -2   6        0.21       -0.43      1.08 o 
  -6  -2   6       40.34       40.81      3.24 o 
  -5  -2   6        6.66        6.33      1.07 o 
  -4  -2   6        4.80        5.18      1.30 o 
  -3  -2   6      168.42      177.71      4.97 o 
  -2  -2   6      137.00      149.36      3.13 o 
  -1  -2   6        7.32        9.45      0.98 o 
   0  -2   6      370.82      399.56      6.69 o 
   1  -2   6       87.34       97.38      3.45 o 
   2  -2   6       25.59       22.92      1.08 o 
   3  -2   6        5.72        4.86      1.30 o 
   4  -2   6      371.00      364.28      4.15 o 
   5  -2   6       22.65       26.13      2.59 o 
   6  -2   6       13.48       11.88      2.16 o 
   7  -2   6       19.05       24.40      3.24 o 
   8  -2   6       10.56       10.58      2.59 o 
  -9  -1   6        1.14        0.65      1.73 o 
  -8  -1   6        0.18       -0.65      1.30 o 
  -7  -1   6       79.63       92.42      4.97 o 
  -6  -1   6       29.88       35.84      3.02 o 
  -5  -1   6        0.29        0.32      0.56 o 
  -4  -1   6       11.48       11.38      0.87 o 
  -3  -1   6        1.35        2.50      0.67 o 
  -2  -1   6       28.55       29.15      2.16 o 
  -1  -1   6        5.80        7.13      1.30 o 
   0  -1   6       55.01       50.74      2.59 o 
   1  -1   6       15.12       17.06      1.22 o 
   2  -1   6        0.03        0.53      0.33 o 
   3  -1   6        0.71        0.97      0.61 o 
   4  -1   6      995.16      949.42     14.90 o 
   5  -1   6      123.84      130.85      5.83 o 
   6  -1   6        8.76        9.50      2.16 o 
   7  -1   6       90.11      106.88      6.26 o 
  -9   0   6        4.06        1.94      1.73 o 
  -8   0   6       12.10       16.41      2.59 o 
  -7   0   6        2.94        2.16      1.30 o 
  -6   0   6        0.71        0.22      0.86 o 
  -5   0   6        0.48        0.80      0.47 o 
  -4   0   6       68.70       73.05      2.36 o 
  -3   0   6        2.82        2.38      1.08 o 
  -2   0   6      124.29      117.89      4.10 o 
  -1   0   6        2.65        2.16      1.08 o 
   0   0   6      768.48      764.59     11.01 o 
   1   0   6      192.64      177.73      3.74 o 
   2   0   6        0.00        0.76      0.61 o 
   3   0   6      577.63      549.41      7.10 o 
   4   0   6       32.23       28.07      2.81 o 
   5   0   6        7.22        5.40      1.73 o 
   6   0   6       43.54       46.21      4.10 o 
   7   0   6        1.57        0.65      1.51 o 
  -9   1   6       19.76       18.35      3.02 o 
  -8   1   6       46.35       43.40      3.67 o 
  -7   1   6        5.67        4.53      1.51 o 
  -6   1   6      255.55      246.76      3.64 o 
  -5   1   6       45.59       46.89      1.98 o 
  -4   1   6       72.24       69.74      3.89 o 
  -3   1   6      173.57      171.86      3.43 o 
  -2   1   6       81.02       86.30      2.33 o 
  -1   1   6       62.15       64.35      3.24 o 
   0   1   6       84.95       83.37      2.67 o 
   1   1   6       13.94       11.14      1.14 o 
   2   1   6       24.13       23.56      2.38 o 
   3   1   6       18.60       20.18      3.02 o 
   4   1   6       25.29       22.24      2.81 o 
   5   1   6       16.60       23.75      3.24 o 
   6   1   6       37.79       43.62      4.32 o 
 -10   2   6        0.95        1.30      1.73 o 
  -9   2   6        3.52        4.75      1.94 o 
  -8   2   6        2.20        2.16      1.51 o 
  -7   2   6        5.96        4.53      1.51 o 
  -6   2   6      258.15      236.58      4.55 o 
  -5   2   6       72.92       68.13      2.44 o 
  -4   2   6        0.03       -0.06      0.52 o 
  -3   2   6       46.20       47.07      2.48 o 
  -2   2   6       36.50       34.38      1.55 o 
  -1   2   6        0.47       -0.22      0.65 o 
   0   2   6       40.76       40.51      2.06 o 
   1   2   6        1.79        1.24      1.84 o 
   2   2   6      109.83      114.67      3.57 o 
   3   2   6      119.97      114.28      7.34 o 
   4   2   6        8.39        7.56      2.16 o 
   5   2   6       10.06       12.09      3.02 o 
 -10   3   6        0.09       -1.51      1.30 o 
  -9   3   6        1.39       -0.22      1.30 o 
  -8   3   6        4.22        4.97      1.73 o 
  -7   3   6        0.03       -0.65      0.86 o 
  -6   3   6       48.47       48.05      2.21 o 
  -5   3   6      191.27      198.47      4.12 o 
  -4   3   6       52.94       50.17      3.13 o 
  -3   3   6       83.31       88.10      4.10 o 
  -2   3   6        0.00        0.43      0.86 o 
  -1   3   6        7.74       10.15      1.73 o 
   0   3   6       13.75       14.00      1.50 o 
   1   3   6        1.12        1.76      0.88 o 
   2   3   6        0.00        0.80      0.75 o 
   3   3   6        9.70        8.48      1.50 o 
   4   3   6        3.43        8.21      2.38 o 
 -10   4   6        3.35        3.89      1.94 o 
  -9   4   6       11.10        7.34      2.16 o 
  -8   4   6        7.67        5.40      1.73 o 
  -7   4   6       12.77       19.00      2.38 o 
  -6   4   6        2.91        1.84      0.76 o 
  -5   4   6       87.69       83.45      2.82 o 
  -4   4   6       37.25       34.55      3.02 o 
  -3   4   6       28.12       33.25      2.81 o 
  -2   4   6        0.43        1.94      1.08 o 
  -1   4   6       23.71       26.99      2.81 o 
   0   4   6        4.68        6.84      2.16 o 
   1   4   6        7.95        9.11      1.44 o 
   2   4   6       61.67       59.65      5.18 o 
   3   4   6        1.32       -1.73      1.51 o 
  -9   5   6        0.27        0.43      1.30 o 
  -8   5   6        0.04        1.51      1.30 o 
  -7   5   6        0.89        0.00      1.08 o 
  -6   5   6        6.55        5.18      1.73 o 
  -5   5   6        0.54        1.30      1.08 o 
  -4   5   6        1.27        4.10      1.51 o 
  -3   5   6       10.72       11.23      2.16 o 
  -2   5   6       51.95       51.17      3.67 o 
  -1   5   6       24.53       28.50      3.02 o 
   0   5   6       47.23       52.33      2.89 o 
   1   5   6       17.11       13.66      3.02 o 
   2   5   6        1.66        0.54      1.30 o 
  -9   6   6        2.39        2.38      1.51 o 
  -7   6   6        4.81        2.81      1.51 o 
  -6   6   6       43.01       47.94      3.67 o 
  -5   6   6        0.15        0.00      1.08 o 
  -4   6   6       70.46       73.20      4.53 o 
  -3   6   6       39.98       49.45      4.10 o 
  -2   6   6       15.31       17.06      2.81 o 
  -1   6   6       12.22       15.11      2.81 o 
   0   6   6        6.07        5.61      2.16 o 
  -7   7   6        0.35        1.30      1.51 o 
  -6   7   6       10.88       12.09      2.38 o 
  -5   7   6        0.36        2.81      1.51 o 
  -4   7   6       69.95       70.61      4.97 o 
  -3   7   6        0.35       -0.43      1.51 o 
   4 -11   7        0.21        0.08      0.92 o 
   5 -11   7       45.32       54.84      3.35 o 
   6 -11   7        0.00        0.65      1.30 o 
   1 -10   7        1.82       -0.43      1.51 o 
   2 -10   7       21.07       23.10      3.24 o 
   3 -10   7        0.00        0.18      0.75 o 
   4 -10   7        0.38        0.65      1.62 o 
   5 -10   7       16.01       14.82      1.40 o 
   6 -10   7        3.52        7.34      1.94 o 
   7 -10   7        4.03        0.86      1.30 o 
   8 -10   7       26.77       29.37      3.45 o 
  -1  -9   7        0.16        0.22      1.30 o 
   0  -9   7        0.09        0.00      1.30 o 
   1  -9   7        0.34        0.86      1.30 o 
   2  -9   7       13.86       15.98      2.59 o 
   3  -9   7        1.77        1.81      0.83 o 
   4  -9   7       12.13       12.39      1.44 o 
   5  -9   7       24.34       26.29      2.06 o 
   6  -9   7        1.58        0.86      1.08 o 
   7  -9   7        8.04        7.13      1.94 o 
   8  -9   7        5.93        7.99      2.16 o 
  -3  -8   7        1.32        1.51      1.51 o 
  -2  -8   7       13.30        8.64      2.16 o 
  -1  -8   7        0.05        0.65      1.08 o 
   0  -8   7        0.02        0.43      0.86 o 
   1  -8   7       18.24       21.16      2.81 o 
   2  -8   7       65.70       56.57      2.67 o 
   3  -8   7        9.94        7.58      1.22 o 
   4  -8   7      101.36       99.88      4.21 o 
   5  -8   7        0.08        0.31      0.67 o 
   6  -8   7        9.29        8.64      1.94 o 
   7  -8   7        1.65        3.02      1.51 o 
   8  -8   7        7.05        7.56      2.16 o 
   9  -8   7        5.65        4.97      2.16 o 
  -4  -7   7        7.15       10.15      2.38 o 
  -3  -7   7        0.33        0.86      1.30 o 
  -2  -7   7       43.11       38.87      3.45 o 
  -1  -7   7        1.39        0.82      0.83 o 
   0  -7   7        4.79        6.94      1.22 o 
   1  -7   7        7.45        6.91      1.73 o 
   2  -7   7      592.99      612.79      8.17 o 
   3  -7   7       34.64       36.36      2.06 o 
   4  -7   7        0.77        0.43      0.67 o 
   5  -7   7      127.53      118.71      4.75 o 
   6  -7   7        4.34        5.18      1.73 o 
   7  -7   7        1.25        1.08      1.30 o 
   8  -7   7        2.24        2.16      1.51 o 
   9  -7   7        6.47        4.97      2.16 o 
  -5  -6   7        3.65        1.51      1.51 o 
  -4  -6   7        0.31       -0.22      1.08 o 
  -3  -6   7        1.27       -0.43      1.08 o 
  -2  -6   7        4.45        4.32      1.51 o 
  -1  -6   7        7.91        5.83      1.73 o 
   0  -6   7        9.27        6.26      1.51 o 
   1  -6   7       29.30       34.98      2.81 o 
   2  -6   7      822.54      795.07     10.69 o 
   3  -6   7      366.25      372.67      9.61 o 
   4  -6   7        0.34        0.19      0.52 o 
   5  -6   7      163.66      135.60      5.40 o 
   6  -6   7       19.49       15.11      2.38 o 
   7  -6   7        0.71        1.73      1.30 o 
   8  -6   7        1.04        1.30      1.51 o 
   9  -6   7        0.14        0.86      1.51 o 
  -6  -5   7        9.03       11.44      2.38 o 
  -5  -5   7        0.99        3.02      1.51 o 
  -4  -5   7        2.01        1.73      1.30 o 
  -3  -5   7        4.30        5.40      1.73 o 
  -2  -5   7       63.56       52.04      3.45 o 
  -1  -5   7       10.92       10.15      1.73 o 
   0  -5   7       11.76       10.80      1.73 o 
   1  -5   7       28.78       28.50      2.38 o 
   2  -5   7        3.53        3.98      0.83 o 
   3  -5   7       22.81       25.11      3.56 o 
   4  -5   7        1.96        1.13      0.67 o 
   5  -5   7        4.43        3.45      1.30 o 
   6  -5   7        0.12        0.43      1.08 o 
   7  -5   7        0.54       -0.43      1.08 o 
   8  -5   7        1.09        4.97      1.94 o 
  -7  -4   7       17.92       10.58      2.59 o 
  -6  -4   7        0.56       -0.65      1.30 o 
  -5  -4   7        1.51        1.49      0.88 o 
  -4  -4   7        6.43        3.24      1.51 o 
  -3  -4   7        0.12       -0.86      0.86 o 
  -2  -4   7        6.43        5.83      1.51 o 
  -1  -4   7        2.11        3.67      1.30 o 
   0  -4   7        4.24        1.94      1.08 o 
   1  -4   7        3.06        2.81      1.08 o 
   2  -4   7       20.32       22.84      1.44 o 
   3  -4   7       10.55       11.45      1.68 o 
   4  -4   7       37.25       30.89      1.37 o 
   5  -4   7       35.52       30.52      1.83 o 
   6  -4   7        0.05        0.46      0.76 o 
   7  -4   7        0.38        1.08      1.30 o 
   8  -4   7        2.97        3.02      1.73 o 
  -7  -3   7       27.67       30.01      3.24 o 
  -6  -3   7        0.72        0.00      1.08 o 
  -5  -3   7      143.70      149.13      5.18 o 
  -4  -3   7       14.98       13.39      1.94 o 
  -3  -3   7       13.35       15.76      1.94 o 
  -2  -3   7       70.14       86.15      3.89 o 
  -1  -3   7       22.30       19.00      1.94 o 
   0  -3   7       66.94       67.19      2.21 o 
   1  -3   7       13.77       16.30      1.30 o 
   2  -3   7       92.61       90.96      1.83 o 
   3  -3   7        4.67        4.11      0.56 o 
   4  -3   7        0.31        0.42      0.40 o 
   5  -3   7       24.76       29.43      3.45 o 
   6  -3   7        0.00       -0.22      0.86 o 
   7  -3   7       24.65       25.91      3.24 o 
   8  -3   7        2.96        4.32      1.94 o 
  -8  -2   7        1.40        2.59      1.73 o 
  -7  -2   7       60.48       66.07      4.32 o 
  -6  -2   7       80.09       83.35      4.53 o 
  -5  -2   7       23.68       23.73      2.91 o 
  -4  -2   7        2.17        1.51      1.30 o 
  -3  -2   7       38.05       40.59      2.81 o 
  -2  -2   7       40.37       38.65      1.81 o 
  -1  -2   7       66.12       71.29      2.70 o 
   1  -2   7      248.35      248.53      6.26 o 
   2  -2   7      224.10      225.62      3.35 o 
   3  -2   7       75.49       78.29      2.02 o 
   4  -2   7      369.96      382.40      7.56 o 
   5  -2   7       30.64       25.26      2.81 o 
   6  -2   7        1.41        1.08      1.30 o 
   7  -2   7       26.37       31.09      3.67 o 
  -9  -1   7        1.26        2.59      1.73 o 
  -8  -1   7        0.17        0.22      1.30 o 
  -7  -1   7        0.62       -0.43      1.08 o 
  -6  -1   7        1.20       -0.65      0.86 o 
  -5  -1   7        1.39        0.91      0.72 o 
  -4  -1   7        4.02        3.85      0.70 o 
  -3  -1   7       60.94       62.48      2.21 o 
  -2  -1   7       25.22       29.80      2.38 o 
  -1  -1   7       88.58       75.14      3.45 o 
   0  -1   7      203.55      234.93      6.26 o 
   1  -1   7      171.18      178.30      5.61 o 
   2  -1   7      121.53      112.84      3.13 o 
   3  -1   7      189.58      196.01      4.24 o 
   4  -1   7       46.72       54.41      3.67 o 
   5  -1   7        4.05        3.67      1.51 o 
   6  -1   7       58.94       63.27      4.53 o 
   7  -1   7        2.94        3.02      1.94 o 
  -9   0   7        0.00       -0.65      1.51 o 
  -8   0   7       45.17       58.08      4.32 o 
  -7   0   7       12.79       13.60      2.38 o 
  -6   0   7       10.71       10.21      0.98 o 
  -5   0   7       69.04       70.65      2.06 o 
  -4   0   7       68.63       62.84      2.44 o 
  -3   0   7        9.65       11.66      1.73 o 
  -2   0   7        1.40        1.51      1.08 o 
  -1   0   7       70.55       76.01      3.67 o 
   0   0   7      154.21      149.85      4.97 o 
   1   0   7        5.09        4.44      0.98 o 
   2   0   7        1.04        0.77      1.84 o 
   3   0   7       73.05       73.05      3.45 o 
   4   0   7        2.28        2.16      1.30 o 
   5   0   7        0.12       -1.51      1.08 o 
   6   0   7        7.38        9.28      2.59 o 
  -9   1   7        5.47        4.53      2.16 o 
  -8   1   7       10.45       10.58      2.38 o 
  -7   1   7        0.47        0.00      0.86 o 
  -6   1   7       75.93       72.96      2.74 o 
  -5   1   7        6.70        5.80      0.98 o 
  -4   1   7        0.40        0.50      0.67 o 
  -3   1   7        4.03        3.03      0.83 o 
  -2   1   7        4.03        3.97      0.72 o 
  -1   1   7        6.61        6.91      1.51 o 
   0   1   7        3.62        5.19      1.07 o 
   1   1   7       59.93       63.36      2.58 o 
   2   1   7      186.90      189.12      4.49 o 
   3   1   7      105.16      105.16      3.47 o 
   4   1   7       12.62       11.01      2.38 o 
   5   1   7       14.80       16.19      2.81 o 
  -9   2   7        6.65        7.99      2.16 o 
  -8   2   7       61.66       56.57      4.10 o 
  -7   2   7       16.12       19.22      2.59 o 
  -6   2   7      320.77      328.20      5.71 o 
  -5   2   7        8.54        7.90      1.14 o 
  -4   2   7       21.58       19.22      1.44 o 
  -3   2   7      249.42      242.83      4.30 o 
  -2   2   7      207.76      200.59      6.26 o 
  -1   2   7        0.58        1.94      1.08 o 
   0   2   7       49.67       58.67      7.23 o 
   1   2   7       38.50       40.16      2.27 o 
   2   2   7        2.23        1.85      0.88 o 
   3   2   7        0.69        1.16      0.75 o 
   4   2   7       10.71        8.21      2.38 o 
  -9   3   7       13.67       10.80      2.38 o 
  -8   3   7       22.20       19.22      2.81 o 
  -7   3   7        5.02        3.89      1.51 o 
  -6   3   7        0.19        0.22      0.67 o 
  -5   3   7        2.22        1.73      0.76 o 
  -4   3   7        2.23        2.59      1.30 o 
  -3   3   7       22.93       23.54      2.59 o 
  -2   3   7       21.92       17.92      2.38 o 
  -1   3   7        0.20        1.30      0.86 o 
   0   3   7       30.25       26.31      1.98 o 
   1   3   7      102.61      106.41      5.29 o 
   2   3   7        5.10        3.84      1.08 o 
   3   3   7       22.85       21.16      3.24 o 
  -9   4   7        2.95        0.22      1.30 o 
  -8   4   7        1.41       -0.86      1.08 o 
  -7   4   7        2.72        3.24      1.51 o 
  -6   4   7        6.23        4.96      1.14 o 
  -5   4   7        1.11        0.43      1.08 o 
  -4   4   7        0.00       -0.22      1.08 o 
  -3   4   7       32.84       38.87      3.45 o 
  -2   4   7        0.02       -0.43      0.65 o 
  -1   4   7        0.13        0.65      1.08 o 
   0   4   7        1.84        2.20      1.08 o 
   1   4   7        2.70        3.02      1.30 o 
   2   4   7        0.89        0.55      0.92 o 
  -9   5   7        2.29        1.08      1.51 o 
  -8   5   7        0.93       -0.22      1.30 o 
  -7   5   7       67.97       64.99      4.10 o 
  -6   5   7       36.55       28.72      3.02 o 
  -5   5   7       20.85       18.79      2.59 o 
  -4   5   7        5.16        4.53      1.73 o 
  -3   5   7        0.38        0.86      1.08 o 
  -2   5   7        1.81        3.45      1.51 o 
  -1   5   7        0.38        0.65      1.08 o 
   0   5   7        5.01        5.40      1.94 o 
   1   5   7        0.92        1.56      1.24 o 
  -7   6   7       12.36        8.64      2.16 o 
  -6   6   7        0.02        1.08      1.30 o 
  -5   6   7        0.91       -0.65      1.08 o 
  -4   6   7       13.94       13.60      2.59 o 
  -3   6   7        0.00        1.73      1.51 o 
  -2   6   7        2.15        2.81      1.73 o 
  -6   7   7       45.41       42.97      4.10 o 
   4 -11   8        6.01        8.64      2.95 o 
   5 -11   8        0.76        1.63      1.40 o 
   1 -10   8        4.87        4.94      1.35 o 
   2 -10   8        1.61        0.65      2.38 o 
   3 -10   8        1.89        3.89      1.51 o 
   4 -10   8        2.36        3.45      1.62 o 
   5 -10   8        0.04        1.28      0.88 o 
   6 -10   8        0.06        0.86      1.30 o 
   7 -10   8        1.48        4.53      1.94 o 
  -1  -9   8        1.81        0.43      1.51 o 
   0  -9   8        4.61        7.99      2.16 o 
   1  -9   8        7.88        9.07      2.16 o 
   2  -9   8       10.19       10.36      2.16 o 
   3  -9   8       22.76       24.91      2.06 o 
   4  -9   8       27.60       29.55      2.21 o 
   5  -9   8        0.70        0.80      0.83 o 
   6  -9   8        6.30        7.34      1.94 o 
   7  -9   8        7.16        9.50      2.38 o 
   8  -9   8        2.35        3.02      1.73 o 
  -3  -8   8        0.09       -1.08      1.51 o 
  -2  -8   8       20.99       22.67      3.02 o 
  -1  -8   8        0.60        0.86      1.30 o 
   0  -8   8       30.57       33.47      3.24 o 
   1  -8   8        6.06        6.05      1.73 o 
   2  -8   8        0.17        0.43      1.08 o 
   3  -8   8       45.33       50.22      2.52 o 
   4  -8   8        0.10        0.86      0.76 o 
   5  -8   8       29.91       29.15      3.02 o 
   6  -8   8       25.86       26.34      3.02 o 
   7  -8   8        0.62        0.86      1.30 o 
   8  -8   8        2.57        4.32      1.94 o 
  -4  -7   8        5.15        3.02      1.94 o 
  -3  -7   8       15.50       14.04      2.38 o 
  -2  -7   8       49.17       53.33      3.89 o 
  -1  -7   8        0.54        0.22      1.30 o 
   0  -7   8      215.10      199.51      6.91 o 
   1  -7   8       46.58       46.42      3.45 o 
   2  -7   8       52.59       51.61      4.43 o 
   3  -7   8      217.20      222.62      6.91 o 
   4  -7   8       26.48       30.23      2.06 o 
   5  -7   8       58.23       57.44      3.89 o 
   6  -7   8       78.80       76.65      4.53 o 
   7  -7   8        0.33        3.24      1.73 o 
   8  -7   8        8.35        8.42      2.38 o 
  -5  -6   8        2.67        4.53      1.73 o 
  -4  -6   8        7.53        9.93      2.38 o 
  -3  -6   8        0.74       -0.43      1.30 o 
  -2  -6   8      118.90      117.68      5.40 o 
  -1  -6   8        4.82        3.24      1.51 o 
   0  -6   8       51.56       58.73      3.67 o 
   1  -6   8      474.36      472.44      9.93 o 
   2  -6   8       16.44       16.24      2.91 o 
   3  -6   8       12.41       11.66      1.37 o 
   4  -6   8        4.71        1.63      1.08 o 
   5  -6   8       57.85       52.69      3.45 o 
   6  -6   8        0.10        0.43      1.08 o 
   7  -6   8        1.45        1.51      1.51 o 
   8  -6   8        9.01       13.39      2.59 o 
  -6  -5   8        0.06       -0.65      1.30 o 
  -5  -5   8       10.18        9.05      1.60 o 
  -4  -5   8        1.56        1.51      1.30 o 
  -3  -5   8       21.35       23.32      2.59 o 
  -2  -5   8       19.41       19.65      2.38 o 
  -1  -5   8        1.62        1.51      1.30 o 
   0  -5   8       12.74       15.76      2.16 o 
   1  -5   8       20.96       19.43      2.16 o 
   2  -5   8        0.94       -0.43      0.86 o 
   3  -5   8       41.31       42.72      2.59 o 
   4  -5   8       50.11       45.96      2.21 o 
   5  -5   8      124.39       95.44      4.53 o 
   6  -5   8        0.35        0.22      1.08 o 
   7  -5   8        0.34        1.94      1.30 o 
  -7  -4   8        1.20        1.94      1.73 o 
  -6  -4   8        0.02       -0.22      1.30 o 
  -5  -4   8       14.50       10.91      2.59 o 
  -4  -4   8        0.27       -0.22      1.08 o 
  -3  -4   8       18.34       20.94      2.59 o 
  -2  -4   8        9.64       10.58      1.94 o 
  -1  -4   8       50.95       47.72      3.24 o 
   0  -4   8      409.50      399.03      8.64 o 
   1  -4   8       55.61       55.71      3.24 o 
   2  -4   8       24.16       18.88      1.44 o 
   3  -4   8       99.64       88.72      2.30 o 
   4  -4   8        0.20        0.73      0.57 o 
   5  -4   8        0.26       -0.24      0.67 o 
   6  -4   8       10.18        9.28      1.94 o 
   7  -4   8        1.40        1.30      1.30 o 
   8  -4   8       12.91        5.40      2.16 o 
  -7  -3   8        0.58        1.51      1.51 o 
  -6  -3   8        0.70       -0.22      1.30 o 
  -5  -3   8       30.57       27.87      1.98 o 
  -4  -3   8       12.73       12.96      2.16 o 
  -3  -3   8       29.11       22.67      2.38 o 
  -2  -3   8        5.15        4.75      1.51 o 
  -1  -3   8        0.43        1.68      0.72 o 
   0  -3   8      137.38      133.43      3.43 o 
   1  -3   8       18.64       21.34      1.60 o 
   2  -3   8        6.97        5.70      0.67 o 
   3  -3   8        9.75        8.77      0.78 o 
   4  -3   8        1.06        0.40      0.57 o 
   5  -3   8       13.75       12.09      2.16 o 
   6  -3   8        9.87        8.64      2.16 o 
   7  -3   8        0.09        0.00      1.30 o 
  -8  -2   8        5.10        4.97      2.16 o 
  -7  -2   8       12.17        8.85      2.16 o 
  -6  -2   8       11.37       12.96      2.38 o 
  -5  -2   8       97.57       96.40      3.35 o 
  -4  -2   8       10.53       12.09      1.94 o 
  -3  -2   8       33.76       32.56      2.38 o 
  -2  -2   8       21.74       24.47      1.60 o 
  -1  -2   8      124.49      120.85      3.28 o 
   0  -2   8        2.24        3.02      1.30 o 
   1  -2   8       26.50       22.02      2.38 o 
   2  -2   8      499.82      491.85      6.87 o 
   3  -2   8       12.64       12.74      1.37 o 
   4  -2   8      156.98      150.07      6.05 o 
   5  -2   8       23.91       21.81      2.81 o 
   6  -2   8        5.34        5.40      1.94 o 
   7  -2   8        9.04        6.91      2.16 o 
  -8  -1   8        3.32        1.73      1.51 o 
  -7  -1   8        5.96        4.32      1.73 o 
  -6  -1   8        1.10        1.36      0.98 o 
  -5  -1   8        0.19        0.13      0.60 o 
  -4  -1   8       34.24       30.78      1.90 o 
  -3  -1   8        8.58       10.71      1.40 o 
  -2  -1   8      116.67      125.24      4.97 o 
  -1  -1   8       33.98       36.06      2.81 o 
   0  -1   8       12.23       16.19      2.16 o 
   1  -1   8       26.96       27.16      2.16 o 
   2  -1   8      306.17      332.06      5.86 o 
   3  -1   8        7.19        7.31      1.14 o 
   4  -1   8       32.87       34.12      3.45 o 
   5  -1   8       36.61       41.24      3.67 o 
   6  -1   8        4.52        2.38      1.73 o 
  -9   0   8        9.86        9.28      2.59 o 
  -8   0   8       37.48       37.14      3.89 o 
  -7   0   8        5.37        5.83      1.73 o 
  -6   0   8        8.14        9.44      1.14 o 
  -5   0   8       13.08       14.51      1.25 o 
  -4   0   8        3.35        2.63      1.51 o 
  -3   0   8       31.38       34.33      2.81 o 
  -2   0   8       17.78       17.71      2.16 o 
  -1   0   8        4.04        5.61      1.51 o 
   0   0   8       10.75       11.88      1.94 o 
   1   0   8       19.04       17.44      3.13 o 
   2   0   8      170.30      169.60      6.37 o 
   3   0   8      112.79      109.56      3.57 o 
   4   0   8        7.38       12.09      2.38 o 
   5   0   8       17.09       16.19      2.81 o 
  -9   1   8        0.29        0.22      1.30 o 
  -8   1   8       24.02       17.49      2.81 o 
  -7   1   8        2.00        1.08      1.30 o 
  -6   1   8        7.11        4.98      1.22 o 
  -5   1   8       35.56       35.00      3.78 o 
  -4   1   8        6.84        7.53      1.14 o 
  -3   1   8       11.03       10.42      1.19 o 
  -2   1   8       62.21       61.97      3.67 o 
  -1   1   8        0.01        0.43      1.08 o 
   0   1   8        4.14        6.26      1.51 o 
   1   1   8      130.88      128.49      3.81 o 
   2   1   8       87.80       82.98      3.26 o 
   3   1   8       31.92       29.63      2.12 o 
   4   1   8        2.40        2.38      1.73 o 
  -9   2   8        3.52        0.65      1.51 o 
  -8   2   8       59.39       55.06      4.32 o 
  -7   2   8       22.90       23.75      2.81 o 
  -6   2   8        0.20        0.84      0.83 o 
  -5   2   8       50.10       48.48      3.56 o 
  -4   2   8       23.73       28.41      1.81 o 
  -3   2   8       22.11       23.54      2.59 o 
  -2   2   8        1.45        1.30      1.08 o 
  -1   2   8        6.40        9.28      1.94 o 
   0   2   8        0.29        1.08      1.08 o 
   1   2   8        3.85        4.94      1.73 o 
   2   2   8        9.99        9.74      1.55 o 
   3   2   8        8.16        7.13      2.38 o 
  -9   3   8        2.49        1.30      1.73 o 
  -8   3   8       32.78       32.17      3.45 o 
  -7   3   8       23.13       19.43      2.59 o 
  -6   3   8        0.01        0.00      0.67 o 
  -5   3   8       21.82       25.91      2.81 o 
  -4   3   8        1.04        2.38      1.30 o 
  -3   3   8        0.85        0.65      1.08 o 
  -2   3   8        0.94        2.81      1.30 o 
  -1   3   8        0.66        1.73      1.08 o 
   0   3   8       68.16       71.90      4.53 o 
   1   3   8        3.65        2.44      1.04 o 
   2   3   8        5.57        6.00      1.40 o 
  -9   4   8        3.55        4.32      1.94 o 
  -8   4   8        0.10        0.86      1.30 o 
  -7   4   8       11.47        9.28      1.94 o 
  -6   4   8       25.80       28.29      3.02 o 
  -5   4   8        4.72        4.75      1.73 o 
  -4   4   8        4.13        4.97      1.73 o 
  -3   4   8        0.11        0.65      1.30 o 
  -2   4   8        0.13        0.00      1.08 o 
  -1   4   8       14.09       17.27      2.59 o 
   0   4   8        5.43        3.89      1.51 o 
   1   4   8        6.68        7.21      1.50 o 
  -7   5   8       10.70        7.34      1.94 o 
  -6   5   8       15.01       14.90      2.59 o 
  -5   5   8        0.42        0.22      1.30 o 
  -4   5   8        6.93       11.44      2.59 o 
  -3   5   8        1.64        0.22      1.30 o 
  -2   5   8        5.79        7.13      2.16 o 
  -1   5   8        0.60        1.08      1.51 o 
  -6   6   8        6.00        4.32      1.73 o 
  -5   6   8        7.54        8.21      2.38 o 
   2 -10   9        4.82        4.75      1.94 o 
   3 -10   9       21.87       23.75      3.02 o 
   4 -10   9       27.09       30.02      4.21 o 
   5 -10   9        5.92        7.67      1.53 o 
   0  -9   9        1.25        0.86      1.73 o 
   1  -9   9        4.52        8.85      2.16 o 
   2  -9   9        0.56       -0.43      1.08 o 
   3  -9   9        0.87        0.98      0.83 o 
   4  -9   9        5.53        1.80      0.88 o 
   5  -9   9        4.50        5.18      1.73 o 
   6  -9   9        2.34        2.38      1.51 o 
   7  -9   9        8.94       10.58      2.59 o 
  -2  -8   9        0.02        0.22      1.51 o 
  -1  -8   9        4.16        3.67      1.94 o 
   0  -8   9        0.82        0.00      1.30 o 
   1  -8   9       12.17       11.44      2.38 o 
   2  -8   9       21.59       20.51      2.81 o 
   3  -8   9        2.02        2.36      1.62 o 
   4  -8   9        4.70        2.81      1.07 o 
   5  -8   9       21.38       20.73      2.81 o 
   6  -8   9        6.82        8.85      2.16 o 
   7  -8   9        0.75       -0.22      1.30 o 
  -4  -7   9       16.86       14.47      2.81 o 
  -3  -7   9        0.41        2.38      1.73 o 
  -2  -7   9        9.59       10.36      2.38 o 
  -1  -7   9       61.90       56.14      4.10 o 
   0  -7   9       85.58       85.94      4.75 o 
   1  -7   9       61.94       67.80      4.10 o 
   2  -7   9      157.39      160.00      6.26 o 
   3  -7   9        0.25        0.22      0.76 o 
   4  -7   9       19.77       19.79      1.83 o 
   5  -7   9        6.57        2.38      1.30 o 
   6  -7   9        8.67       10.15      2.38 o 
   7  -7   9        8.73       15.33      2.59 o 
   8  -7   9        0.00        0.43      1.51 o 
  -4  -6   9        7.95        8.21      2.16 o 
  -3  -6   9        0.73        0.00      1.30 o 
  -2  -6   9       68.88       63.48      4.10 o 
  -1  -6   9       18.46       17.27      2.59 o 
   0  -6   9      456.84      460.13     10.58 o 
   1  -6   9        4.94        5.83      1.73 o 
   2  -6   9        0.15        1.08      1.30 o 
   3  -6   9      259.48      246.61      5.27 o 
   4  -6   9       38.30       39.54      2.29 o 
   5  -6   9        0.02        0.22      1.08 o 
   6  -6   9       17.08       20.73      2.81 o 
   7  -6   9       14.31       13.39      2.38 o 
  -6  -5   9        1.34        0.65      1.51 o 
  -5  -5   9        0.63        1.51      1.94 o 
  -4  -5   9        0.00       -0.43      1.30 o 
  -3  -5   9        1.72        3.89      1.73 o 
  -2  -5   9       13.39       10.80      2.16 o 
  -1  -5   9       12.09       12.96      2.16 o 
   2  -5   9       17.97       22.46      2.59 o 
   3  -5   9        4.19        2.14      0.88 o 
   4  -5   9      107.58       92.75      5.29 o 
   5  -5   9        8.79        6.91      1.73 o 
   6  -5   9       14.12       16.19      2.38 o 
  -6  -4   9        0.00        0.86      1.30 o 
  -5  -4   9        9.86        8.85      2.16 o 
  -4  -4   9       32.32       26.13      3.02 o 
  -3  -4   9       19.95       18.79      2.38 o 
  -2  -4   9       51.12       48.37      3.45 o 
  -1  -4   9       46.13       37.79      3.02 o 
   0  -4   9       73.26       81.84      4.32 o 
   1  -4   9        0.08       -0.65      1.08 o 
   2  -4   9        1.05        0.41      0.67 o 
   3  -4   9        9.22        9.57      1.00 o 
   4  -4   9        3.36        2.09      0.70 o 
  -7  -3   9       15.68       19.43      3.02 o 
  -6  -3   9        0.11       -0.43      1.30 o 
  -5  -3   9       28.88       23.33      1.98 o 
  -4  -3   9        9.09        9.28      2.16 o 
  -3  -3   9        2.90        4.75      1.73 o 
  -2  -3   9       10.65       10.15      1.94 o 
  -1  -3   9        4.60        5.22      1.07 o 
   0  -3   9       54.34       50.77      2.36 o 
   1  -3   9       52.03       46.88      3.78 o 
   2  -3   9        4.91        5.63      1.14 o 
   3  -3   9      108.99      104.34      2.23 o 
   4  -3   9        2.19        1.73      1.30 o 
   5  -3   9        4.37        2.59      1.51 o 
   6  -3   9        5.13        4.10      1.73 o 
  -7  -2   9       22.23       25.69      3.24 o 
  -6  -2   9        1.50        1.08      1.08 o 
  -5  -2   9        2.49        2.84      1.04 o 
  -4  -2   9        0.32       -0.86      1.30 o 
  -3  -2   9       13.97       10.99      3.24 o 
  -2  -2   9      229.17      245.31      5.03 o 
  -1  -2   9        0.00       -0.86      0.72 o 
   0  -2   9       29.02       30.88      2.81 o 
   1  -2   9       15.87       15.98      2.16 o 
   2  -2   9       54.49       61.54      2.60 o 
   3  -2   9        4.89        4.31      1.51 o 
   4  -2   9        2.28        0.86      1.30 o 
   5  -2   9        0.32        0.22      1.51 o 
   6  -2   9        0.58       -1.51      1.30 o 
  -8  -1   9        9.13        6.26      2.16 o 
  -7  -1   9       16.49       13.60      2.59 o 
  -6  -1   9       12.94       12.42      1.68 o 
  -5  -1   9        3.80        3.13      0.94 o 
  -4  -1   9        1.58        2.16      0.73 o 
  -3  -1   9       64.67       64.35      3.89 o 
  -2  -1   9       23.91       23.32      2.59 o 
  -1  -1   9       24.67       25.48      2.81 o 
   0  -1   9      168.56      173.60      6.05 o 
   1  -1   9       21.40       27.42      2.81 o 
   2  -1   9      226.82      229.14      5.18 o 
   3  -1   9       17.34       15.26      1.55 o 
   4  -1   9        8.30        6.48      2.16 o 
   5  -1   9       38.38       41.03      4.10 o 
  -8   0   9        6.17        7.99      2.16 o 
  -7   0   9        0.31        0.00      1.30 o 
  -6   0   9       12.42       11.33      1.65 o 
  -5   0   9        0.19        0.43      0.66 o 
  -4   0   9        4.83        6.29      1.22 o 
  -3   0   9        0.00       -0.55      0.86 o 
  -2   0   9       59.67       64.78      3.89 o 
  -1   0   9      119.13      112.71      5.18 o 
   0   0   9        9.97       10.80      1.94 o 
   1   0   9       55.19       58.08      3.67 o 
   2   0   9       60.80       63.86      3.67 o 
   3   0   9        8.36        8.51      1.35 o 
   4   0   9       23.32       23.75      3.24 o 
  -8   1   9        2.75        2.81      1.73 o 
  -7   1   9        2.08        1.73      1.30 o 
  -6   1   9       16.01       13.37      2.70 o 
  -5   1   9       18.59       23.85      3.02 o 
  -4   1   9        0.00       -0.10      0.67 o 
  -3   1   9       28.07       26.34      2.81 o 
  -2   1   9       33.67       24.83      2.81 o 
  -1   1   9       34.34       26.77      2.81 o 
   0   1   9        0.10       -0.65      0.86 o 
   1   1   9        5.73        5.32      1.19 o 
   2   1   9       15.84       20.31      1.90 o 
   3   1   9        0.00       -0.43      1.51 o 
   4   1   9        1.50        2.59      1.73 o 
  -8   2   9       49.32       47.94      4.32 o 
  -7   2   9        0.30        1.08      1.30 o 
  -6   2   9        2.41        3.59      1.84 o 
  -5   2   9       19.95       22.08      1.83 o 
  -4   2   9        6.92        7.56      1.94 o 
  -3   2   9        5.12        4.32      1.73 o 
  -2   2   9        1.93        3.67      1.51 o 
  -1   2   9        8.51        9.93      2.16 o 
   0   2   9       24.23       28.29      3.02 o 
   1   2   9       93.71       91.55      4.21 o 
   2   2   9        2.47        1.50      1.40 o 
  -8   3   9       26.51       20.94      3.02 o 
  -7   3   9        3.27        3.45      1.51 o 
  -6   3   9        7.95       10.80      2.16 o 
  -5   3   9       39.12       33.47      3.24 o 
  -4   3   9       17.93       19.43      2.81 o 
  -3   3   9        4.49        4.10      1.73 o 
  -2   3   9        2.40        2.59      1.51 o 
  -1   3   9        0.26        0.43      1.08 o 
   0   3   9        6.94       13.82      2.38 o 
   1   3   9       13.39       12.09      2.38 o 
  -7   4   9        0.03        2.16      1.51 o 
  -6   4   9        0.14        1.51      1.30 o 
  -5   4   9        2.06        1.73      1.51 o 
  -4   4   9        5.27        7.77      2.16 o 
  -3   4   9        0.00        1.51      1.51 o 
  -2   4   9        9.29       10.36      2.38 o 
  -1   4   9       21.75       21.16      3.24 o 
  -6   5   9        0.38        0.43      1.51 o 
  -5   5   9        3.30        2.59      1.73 o 
   3 -10  10        1.72        0.86      1.94 o 
   4 -10  10        3.32        2.75      1.19 o 
   5 -10  10        1.13        4.10      1.94 o 
   0  -9  10        4.55        3.02      2.16 o 
   1  -9  10        2.84        4.75      2.16 o 
   2  -9  10        0.37        0.22      1.30 o 
   3  -9  10        4.64        4.53      1.94 o 
   4  -9  10        0.96        0.95      0.98 o 
   5  -9  10        9.75       12.96      2.59 o 
   6  -9  10       12.10       19.65      3.02 o 
  -2  -8  10        0.10        0.00      1.51 o 
  -1  -8  10        0.11        0.22      1.73 o 
   0  -8  10        0.08        1.30      1.51 o 
   1  -8  10       10.93       12.09      2.38 o 
   2  -8  10        1.77        2.59      1.51 o 
   3  -8  10        2.46        3.02      1.73 o 
   4  -8  10        2.47        4.32      1.22 o 
   5  -8  10        0.52        2.59      1.51 o 
   6  -8  10        0.15        0.22      1.30 o 
   7  -8  10        1.41        1.94      1.73 o 
  -3  -7  10        0.41       -1.94      1.51 o 
  -2  -7  10        0.15        1.94      1.73 o 
  -1  -7  10        0.00        1.08      1.51 o 
   0  -7  10       14.07       19.22      2.59 o 
   1  -7  10        1.09       -0.22      1.30 o 
   2  -7  10       16.69       14.90      2.59 o 
   3  -7  10        1.72        1.21      0.98 o 
   4  -7  10        0.35       -1.15      0.76 o 
   5  -7  10        2.96        6.48      1.94 o 
   6  -7  10        0.34       -0.22      1.30 o 
   7  -7  10        2.56        1.30      1.51 o 
  -4  -6  10       32.52       37.35      3.89 o 
  -3  -6  10        1.56        1.94      1.73 o 
  -2  -6  10       76.97       93.93      5.40 o 
  -1  -6  10      138.63      142.29      6.26 o 
   0  -6  10       82.18       87.88      4.97 o 
   1  -6  10       57.74       60.03      4.10 o 
   2  -6  10        2.97        2.38      1.51 o 
   3  -6  10      140.22      133.69      4.12 o 
   4  -6  10       34.29       32.46      3.02 o 
   5  -6  10        2.01        1.73      1.30 o 
   6  -6  10        8.55       13.39      2.38 o 
  -5  -5  10        2.96        1.08      1.73 o 
  -4  -5  10        4.14        3.02      1.94 o 
  -3  -5  10       26.23       34.55      3.45 o 
  -2  -5  10       47.88       50.31      3.89 o 
  -1  -5  10       51.48       54.84      3.89 o 
   0  -5  10       82.50       90.47      4.75 o 
   1  -5  10       71.69       73.41      4.32 o 
   2  -5  10       12.67       14.04      2.16 o 
   3  -5  10       31.54       24.79      1.90 o 
   4  -5  10        0.11       -0.02      0.83 o 
   5  -5  10        0.15       -0.43      1.08 o 
  -6  -4  10        0.02        1.51      1.30 o 
  -5  -4  10        0.56        1.51      1.94 o 
  -4  -4  10        2.18       -0.43      1.73 o 
  -3  -4  10        2.61        3.89      1.73 o 
  -2  -4  10        7.76        6.69      1.94 o 
  -1  -4  10        0.61       -0.22      1.30 o 
   0  -4  10        0.53        3.67      1.73 o 
   1  -4  10        0.77        0.49      0.83 o 
   2  -4  10        1.66        1.84      1.62 o 
   3  -4  10       55.38       47.77      2.38 o 
  -6  -3  10        0.09        0.00      1.30 o 
  -5  -3  10        0.31        0.41      0.88 o 
  -4  -3  10        3.39        2.59      1.94 o 
  -3  -3  10       17.61       17.06      2.59 o 
  -2  -3  10       13.55       15.17      2.81 o 
  -1  -3  10      224.05      226.91      5.11 o 
   0  -3  10        2.60        2.23      0.98 o 
   1  -3  10        6.84        4.61      1.14 o 
   2  -3  10       27.87       26.73      1.97 o 
   3  -3  10        6.83        6.89      1.00 o 
   4  -3  10        0.41       -0.22      1.30 o 
   5  -3  10        1.21        1.51      1.51 o 
   6  -3  10        6.73        6.91      2.38 o 
  -7  -2  10       21.00       22.67      3.24 o 
  -6  -2  10        1.89        2.78      1.40 o 
  -5  -2  10        1.83        0.96      1.04 o 
  -4  -2  10        1.09        2.19      1.04 o 
  -3  -2  10        0.83        0.50      1.40 o 
  -2  -2  10       12.20       13.26      1.60 o 
  -1  -2  10        0.54        0.32      0.92 o 
   0  -2  10        4.97        5.18      1.94 o 
   1  -2  10        0.26        3.67      1.51 o 
   2  -2  10        5.80        6.05      1.73 o 
   3  -2  10        2.19        1.83      1.51 o 
   4  -2  10        0.41       -1.08      1.30 o 
   5  -2  10        0.45       -1.08      1.51 o 
  -7  -1  10        1.57       -0.22      1.08 o 
  -6  -1  10       13.27       16.10      1.90 o 
  -5  -1  10        1.33        0.72      0.88 o 
  -4  -1  10       49.04       52.97      3.75 o 
  -3  -1  10       50.26       53.33      3.89 o 
  -2  -1  10       18.92       18.57      2.59 o 
  -1  -1  10       45.55       43.40      3.45 o 
   0  -1  10      286.07      308.12      8.64 o 
   1  -1  10       27.54       30.88      3.02 o 
   2  -1  10       71.20       64.37      2.95 o 
   3  -1  10       37.37       43.45      3.45 o 
   4  -1  10       12.48       14.25      2.81 o 
  -8   0  10        0.20        0.65      1.51 o 
  -7   0  10        1.54        4.97      1.94 o 
  -6   0  10        1.50        0.62      0.73 o 
  -5   0  10        0.41        0.42      0.65 o 
  -4   0  10        0.00        0.22      0.72 o 
  -3   0  10        8.16        8.91      1.35 o 
  -2   0  10       19.33       19.87      2.81 o 
  -1   0  10        0.61        0.86      1.30 o 
   0   0  10       54.90       48.15      3.67 o 
   1   0  10       20.04       19.65      2.59 o 
   2   0  10        0.47        0.80      0.83 o 
   3   0  10        5.94        3.24      1.94 o 
  -8   1  10        3.07        1.30      1.73 o 
  -7   1  10        0.48        0.22      1.30 o 
  -6   1  10        1.53        1.97      1.04 o 
  -5   1  10        0.04        1.66      0.88 o 
  -4   1  10        0.14        0.86      1.51 o 
  -3   1  10        1.26        0.86      1.51 o 
  -2   1  10        0.15        1.94      1.51 o 
  -1   1  10        3.31        5.18      1.73 o 
   0   1  10       21.09       23.10      2.81 o 
   1   1  10       42.38       42.11      3.67 o 
   2   1  10        7.70        7.47      1.50 o 
  -7   2  10        7.66        7.77      2.16 o 
  -6   2  10        0.68        0.70      0.98 o 
  -5   2  10        2.71        3.67      1.51 o 
  -4   2  10        7.23        7.13      1.94 o 
  -3   2  10        7.34        9.72      2.16 o 
  -2   2  10        2.29        1.30      1.30 o 
  -1   2  10       34.31       38.65      3.67 o 
   0   2  10       45.63       47.07      4.10 o 
   1   2  10       33.78       32.39      3.45 o 
  -6   3  10        1.06        1.30      1.51 o 
  -5   3  10       15.63       14.47      2.59 o 
  -4   3  10        0.01        1.30      1.51 o 
  -3   3  10        4.54        5.61      2.16 o 
  -2   3  10        0.05        1.30      1.30 o 
  -1   3  10        4.72        3.02      1.73 o 
  -6   4  10        0.25       -0.43      1.51 o 
  -5   4  10        0.06        1.30      1.73 o 
   2  -9  11       30.12       35.41      3.89 o 
   3  -9  11        0.38       -0.22      1.51 o 
   4  -9  11       37.11       44.91      4.10 o 
   5  -9  11        1.63        2.38      1.73 o 
  -1  -8  11        0.36       -1.30      1.51 o 
   0  -8  11        0.02       -0.86      1.51 o 
   1  -8  11        3.12        5.18      1.94 o 
   2  -8  11        2.63        2.38      1.73 o 
   3  -8  11        1.59        3.02      1.94 o 
   4  -8  11        4.51        4.36      1.29 o 
   5  -8  11       11.87       14.90      2.81 o 
  -2  -7  11       15.13       12.52      2.81 o 
  -1  -7  11        0.62       -1.51      1.51 o 
   0  -7  11        0.02       -0.22      1.30 o 
   1  -7  11        7.86       13.39      2.59 o 
   2  -7  11        1.51       -1.51      1.51 o 
   3  -7  11        0.46       -1.73      1.51 o 
   4  -7  11        1.59        4.33      1.29 o 
   5  -7  11        0.90        0.86      1.30 o 
   6  -7  11        0.11        1.51      1.51 o 
  -4  -6  11        0.63        1.94      1.94 o 
  -3  -6  11       23.10       20.94      3.24 o 
  -2  -6  11       50.32       50.31      4.32 o 
  -1  -6  11       60.71       70.18      4.75 o 
   0  -6  11       21.69       23.32      3.02 o 
   1  -6  11        1.63        0.86      1.51 o 
   2  -6  11        0.04       -1.51      1.51 o 
   3  -6  11        1.39       -1.62      1.08 o 
   4  -6  11        1.54        1.94      1.30 o 
   5  -6  11        0.12       -0.43      1.30 o 
  -5  -5  11        0.23       -1.08      1.94 o 
  -4  -5  11       19.22       22.89      3.24 o 
  -3  -5  11       35.87       38.00      3.89 o 
  -2  -5  11      102.88      106.88      5.83 o 
  -1  -5  11       28.44       29.58      3.45 o 
   0  -5  11        7.30        9.28      2.16 o 
   1  -5  11      125.29      120.27      5.61 o 
   2  -5  11        0.34       -1.94      1.30 o 
   3  -5  11        9.08        9.50      2.16 o 
  -5  -4  11        0.37        0.43      1.73 o 
  -4  -4  11        0.78        0.43      1.73 o 
  -3  -4  11        6.73        7.56      2.38 o 
  -2  -4  11        0.33       -1.94      1.30 o 
  -1  -4  11      157.00      161.08      6.69 o 
   0  -4  11      104.10       94.57      5.18 o 
   1  -4  11        7.08        4.61      1.30 o 
   2  -4  11       36.62       37.82      2.36 o 
   3  -4  11       37.34       35.64      2.36 o 
  -6  -3  11        0.26        1.51      1.51 o 
  -5  -3  11       20.62       26.27      4.75 o 
  -4  -3  11        0.55       -1.51      1.73 o 
  -3  -3  11        0.26       -0.22      1.51 o 
  -2  -3  11       72.29       71.92      3.20 o 
  -1  -3  11       25.26       23.92      3.02 o 
   0  -3  11        3.21        2.52      1.14 o 
   1  -3  11        6.19        4.94      1.29 o 
   2  -3  11        0.47        0.22      0.92 o 
   3  -3  11       10.67       11.77      1.60 o 
   4  -3  11       21.13       27.64      3.24 o 
   5  -3  11        3.16        3.02      1.94 o 
  -6  -2  11        0.19        0.03      1.04 o 
  -5  -2  11        4.55        3.08      1.19 o 
  -4  -2  11        2.92        2.23      1.14 o 
  -3  -2  11        4.12        3.70      2.05 o 
  -2  -2  11       37.41       37.64      2.52 o 
  -1  -2  11        0.00       -0.15      0.98 o 
   0  -2  11       51.18       45.56      3.67 o 
   1  -2  11       71.56       79.68      4.75 o 
   2  -2  11       30.15       31.52      3.24 o 
   3  -2  11        0.57       -0.11      0.97 o 
   4  -2  11        0.08       -0.65      1.51 o 
  -7  -1  11        0.01        0.22      1.30 o 
  -6  -1  11        1.47        1.62      1.07 o 
  -5  -1  11        1.13        2.40      0.85 o 
  -4  -1  11       38.89       40.55      2.44 o 
  -3  -1  11       32.09       31.52      3.24 o 
  -2  -1  11        2.19        0.43      1.51 o 
  -1  -1  11        4.04        4.97      1.73 o 
   0  -1  11       26.31       31.52      3.24 o 
   1  -1  11        0.94        1.51      1.30 o 
   2  -1  11        0.34        0.22      1.08 o 
   3  -1  11        1.46        0.86      1.73 o 
  -7   0  11        0.01       -0.86      1.30 o 
  -6   0  11        3.66        4.58      1.11 o 
  -5   0  11       19.65       19.70      1.62 o 
  -4   0  11       10.78        8.90      1.44 o 
  -3   0  11        8.85        6.05      2.16 o 
  -2   0  11       57.87       55.06      4.10 o 
  -1   0  11       22.11       23.32      3.02 o 
   0   0  11       87.28      101.48      5.40 o 
   1   0  11        4.38        5.40      1.94 o 
   2   0  11        2.94        5.18      1.73 o 
  -7   1  11        0.83        1.73      1.51 o 
  -6   1  11        6.75        6.13      1.44 o 
  -5   1  11        1.46        3.24      1.73 o 
  -4   1  11        0.37        3.24      1.73 o 
  -3   1  11       70.68       75.57      4.97 o 
  -2   1  11        0.83        1.73      1.51 o 
  -1   1  11        0.31        0.65      1.08 o 
   0   1  11       41.24       47.29      4.10 o 
   1   1  11        1.45        1.51      1.51 o 
  -6   2  11        7.73       10.36      2.59 o 
  -5   2  11        3.87        8.64      2.38 o 
  -4   2  11       21.11       19.87      3.02 o 
  -3   2  11        6.37        5.40      2.16 o 
  -2   2  11        2.16        1.73      1.73 o 
  -1   2  11        0.03        1.94      1.51 o 
   1  -8  12        3.38        4.97      2.38 o 
   2  -8  12        0.10       -0.65      1.51 o 
   3  -8  12        3.41        2.38      2.16 o 
   4  -8  12       11.80       19.22      3.24 o 
  -1  -7  12        2.79        4.32      2.16 o 
   0  -7  12        5.80        7.13      2.38 o 
   1  -7  12       10.00       11.23      2.59 o 
   2  -7  12        3.11        0.22      1.73 o 
   3  -7  12        6.05       11.66      2.59 o 
  -3  -6  12        8.86       13.39      3.24 o 
  -2  -6  12       41.98       44.05      4.32 o 
  -1  -6  12        0.82       -0.43      1.73 o 
   0  -6  12        0.43        1.51      1.94 o 
   1  -6  12       35.43       44.70      4.10 o 
   2  -6  12       12.87       12.09      2.59 o 
   3  -6  12        0.43       -1.94      1.30 o 
  -4  -5  12       20.67       21.81      3.45 o 
  -3  -5  12       43.36       40.59      4.32 o 
  -2  -5  12        5.40        4.75      2.16 o 
  -1  -5  12        2.64        1.73      1.73 o 
   0  -5  12        0.16       -0.43      1.30 o 
   1  -5  12       34.29       26.34      3.24 o 
   2  -5  12        1.98        0.43      1.73 o 
   3  -5  12        0.09        0.65      1.73 o 
  -4  -4  12       20.17       15.11      3.02 o 
  -3  -4  12       11.59        7.99      2.38 o 
  -2  -4  12       10.83        9.07      2.59 o 
  -1  -4  12       48.01       52.47      4.32 o 
   0  -4  12        5.13        3.89      1.94 o 
   1  -4  12       31.91       29.03      2.59 o 
   2  -4  12        0.84        1.82      1.04 o 
   3  -4  12        3.55        3.02      1.22 o 
  -5  -3  12       10.57        8.51      1.76 o 
  -4  -3  12        1.15       -1.94      1.51 o 
  -3  -3  12       11.47       12.09      2.81 o 
  -2  -3  12        4.28        6.40      1.50 o 
  -1  -3  12        3.70        2.91      1.22 o 
   0  -3  12        1.51        1.58      1.14 o 
   1  -3  12        0.40        0.76      0.92 o 
   2  -3  12        9.18        6.92      2.16 o 
   3  -3  12        0.15        0.18      0.98 o 
  -5  -2  12        0.02        1.15      1.19 o 
  -4  -2  12        2.66        3.62      1.35 o 
  -3  -2  12       49.74       51.75      2.97 o 
  -2  -2  12       47.49       49.92      2.97 o 
  -1  -2  12        0.20        0.25      0.98 o 
   0  -2  12        9.00        6.26      1.94 o 
   1  -2  12       28.48       32.60      3.45 o 
   2  -2  12        0.02        0.43      1.30 o 
  -6  -1  12        3.91        2.54      0.98 o 
  -5  -1  12       10.31        9.23      2.48 o 
  -4  -1  12        0.10        0.06      1.75 o 
  -3  -1  12       16.57       19.75      2.21 o 
  -2  -1  12       43.53       48.58      4.32 o 
  -1  -1  12        0.51        0.86      1.30 o 
   0  -1  12       28.82       28.07      3.45 o 
   1  -1  12        9.75       10.80      2.38 o 
   2  -1  12        2.19        3.45      1.73 o 
  -5   0  12        0.47       -0.29      0.91 o 
  -4   0  12       14.00       13.17      2.81 o 
  -3   0  12        0.10        1.51      1.51 o 
  -2   0  12       32.49       34.76      3.67 o 
  -1   0  12       39.41       41.89      3.89 o 
   0   0  12        0.18        1.30      1.51 o 
  -5   1  12        1.58        1.73      1.94 o 
  -4   1  12        2.79        0.43      1.73 o 
  -3   1  12        1.17        1.30      1.51 o 
   2  -7  13        1.12       -0.43      1.94 o 
   0  -6  13        1.01        0.65      1.94 o 
   1  -6  13        0.03        1.08      1.94 o 
   2  -6  13        1.76        1.73      1.94 o 
   3  -6  13        1.45       -1.30      1.73 o 
  -2  -5  13        3.35        3.89      2.38 o 
  -1  -5  13       18.33       21.81      3.24 o 
   0  -5  13        0.14        0.65      1.94 o 
   1  -5  13       14.88       22.02      3.24 o 
   2  -5  13        1.41        1.73      1.94 o 
   3  -5  13        0.00       -0.22      1.73 o 
  -2  -4  13        2.27        1.94      2.16 o 
  -1  -4  13        6.40        6.69      2.38 o 
   0  -4  13        2.02       -0.56      1.94 o 
   1  -4  13        0.79        0.98      1.14 o 
   2  -4  13        0.75        1.83      1.94 o 
  -3  -3  13       19.63       20.08      3.45 o 
  -2  -3  13       23.83       28.07      2.58 o 
  -1  -3  13        0.62        2.35      1.29 o 
   0  -3  13        5.44        4.70      1.62 o 
   1  -3  13        3.23        2.11      1.40 o 
   2  -3  13        0.06       -0.06      1.14 o 
  -4  -2  13        8.84        7.01      1.60 o 
  -3  -2  13       14.99       14.88      2.06 o 
  -2  -2  13       13.81       13.03      2.38 o 
  -1  -2  13        0.40       -0.98      0.98 o 
   0  -2  13        3.31        3.14      1.84 o 
   1  -2  13        0.36       -0.86      1.73 o 
  -3  -1  13        3.67        0.22      1.51 o 
                                                 
